# Supplementary material for: Marine biodiversity and the chessboard of life
Source: PLoS One. 2018 Mar 22;13(3):e0194006. doi: 10.1371/journal.pone.0194006 (PMC5864006; doi:10.1371/journal.pone.0194006)
Supplement: S1 Data — (XLSX) [file pone.0194006.s010.xlsx]

## Sheet: METAL BIODIVERSITY
MODELED (METAL) BIODIVERSITY [see Fig. 3]								Nan: Not a Number
	Longitudes	-180	-178	-176	-174	-172	-170	-168	-166	-164	-162	-160	-158	-156	-154	-152	-150	-148	-146	-144	-142	-140	-138	-136	-134	-132	-130	-128	-126	-124	-122	-120	-118	-116	-114	-112	-110	-108	-106	-104	-102	-100	-98	-96	-94	-92	-90	-88	-86
Latitudes	-88	NaN	NaN	NaN	NaN	NaN	NaN	NaN	NaN	NaN	NaN	NaN	NaN	NaN	NaN	NaN	NaN	NaN	NaN	NaN	NaN	NaN	NaN	NaN	NaN	NaN	NaN	NaN	NaN	NaN	NaN	NaN	NaN	NaN	NaN	NaN	NaN	NaN	NaN	NaN	NaN	NaN	NaN	NaN	NaN	NaN	NaN	NaN	NaN
	-86	NaN	NaN	NaN	NaN	NaN	NaN	NaN	NaN	NaN	NaN	NaN	NaN	NaN	NaN	NaN	NaN	NaN	NaN	NaN	NaN	NaN	NaN	NaN	NaN	NaN	NaN	NaN	NaN	NaN	NaN	NaN	NaN	NaN	NaN	NaN	NaN	NaN	NaN	NaN	NaN	NaN	NaN	NaN	NaN	NaN	NaN	NaN	NaN
	-84	NaN	NaN	NaN	NaN	NaN	NaN	NaN	NaN	NaN	NaN	NaN	NaN	NaN	NaN	NaN	NaN	NaN	NaN	NaN	NaN	NaN	NaN	NaN	NaN	NaN	NaN	NaN	NaN	NaN	NaN	NaN	NaN	NaN	NaN	NaN	NaN	NaN	NaN	NaN	NaN	NaN	NaN	NaN	NaN	NaN	NaN	NaN	NaN
	-82	NaN	NaN	NaN	NaN	NaN	NaN	NaN	NaN	NaN	NaN	NaN	NaN	NaN	NaN	NaN	NaN	NaN	NaN	NaN	NaN	NaN	NaN	NaN	NaN	NaN	NaN	NaN	NaN	NaN	NaN	NaN	NaN	NaN	NaN	NaN	NaN	NaN	NaN	NaN	NaN	NaN	NaN	NaN	NaN	NaN	NaN	NaN	NaN
	-80	NaN	NaN	NaN	NaN	NaN	NaN	NaN	NaN	NaN	NaN	NaN	NaN	NaN	NaN	NaN	NaN	NaN	NaN	NaN	NaN	NaN	NaN	NaN	NaN	NaN	NaN	NaN	NaN	NaN	NaN	NaN	NaN	NaN	NaN	NaN	NaN	NaN	NaN	NaN	NaN	NaN	NaN	NaN	NaN	NaN	NaN	NaN	NaN
	-78	NaN	NaN	NaN	NaN	NaN	NaN	NaN	NaN	NaN	NaN	NaN	NaN	NaN	NaN	NaN	NaN	NaN	NaN	NaN	NaN	NaN	NaN	NaN	NaN	NaN	NaN	NaN	NaN	NaN	NaN	NaN	NaN	NaN	NaN	NaN	NaN	NaN	NaN	NaN	NaN	NaN	NaN	NaN	NaN	NaN	NaN	NaN	NaN
	-76	399	399	371	311	257	214	182	163	138	130	126	95	52	48	47	28	19	31	NaN	NaN	NaN	NaN	NaN	NaN	NaN	NaN	NaN	NaN	NaN	NaN	NaN	NaN	NaN	NaN	NaN	NaN	NaN	NaN	NaN	NaN	NaN	NaN	NaN	NaN	NaN	NaN	NaN	NaN
	-74	358	343	271	207	160	132	118	115	102	95	85	72	66	57	57	58	56	48	39	36	34	39	54	68	75	116	135	50	36	49	97	160	238	333	391	188	63	86	130	100	65	NaN	NaN	NaN	NaN	NaN	NaN	NaN
	-72	268	266	239	197	172	151	141	141	138	136	134	132	127	120	117	117	120	120	120	120	118	118	117	100	75	58	49	48	56	76	111	129	142	147	119	65	58	71	106	85	51	40	38	38	40	38	48	76
	-70	283	285	272	256	234	222	208	206	209	207	202	193	189	182	182	184	184	190	194	202	215	228	221	197	174	154	146	159	174	203	239	268	291	297	293	301	321	345	363	361	342	335	299	254	229	193	213	254
	-68	450	455	442	424	398	377	356	333	325	320	309	295	278	269	273	281	293	313	327	339	346	362	374	384	396	405	418	430	450	498	551	596	635	666	684	724	785	861	914	957	974	960	922	888	864	797	785	797
	-66	981	994	938	830	737	691	628	575	548	524	510	506	491	469	464	468	484	498	516	529	535	557	591	637	718	791	857	926	997	1078	1189	1289	1374	1463	1536	1579	1605	1650	1716	1766	1774	1758	1724	1699	1702	1705	1714	1700
	-64	2143	2132	2029	1860	1686	1482	1282	1117	1028	964	926	901	863	801	769	764	781	811	836	864	909	959	1025	1133	1252	1399	1558	1729	1863	1982	2078	2199	2346	2488	2557	2564	2520	2510	2568	2635	2665	2669	2635	2584	2596	2649	2701	2722
	-62	3300	3214	3102	2958	2825	2689	2498	2339	2210	2099	1966	1788	1598	1398	1224	1154	1173	1219	1263	1318	1406	1496	1632	1802	1953	2112	2304	2540	2707	2809	2884	3014	3170	3329	3396	3393	3380	3382	3444	3541	3621	3669	3649	3598	3610	3685	3760	3824
	-60	4519	4407	4269	4142	4031	3904	3758	3589	3417	3222	3009	2777	2469	2152	1880	1708	1652	1693	1811	2016	2188	2316	2454	2635	2807	3009	3223	3446	3613	3708	3764	3862	4023	4164	4260	4300	4349	4417	4537	4639	4728	4764	4744	4702	4738	4816	4885	4962
	-58	5715	5661	5556	5393	5256	5145	5025	4879	4682	4441	4207	3983	3668	3310	2941	2673	2528	2577	2803	3133	3410	3539	3593	3713	3942	4230	4525	4744	4860	4864	4858	4895	4991	5112	5231	5306	5372	5466	5544	5591	5630	5634	5603	5586	5630	5697	5746	5796
	-56	6775	6801	6721	6546	6365	6231	6074	5959	5844	5719	5616	5513	5309	5034	4732	4477	4349	4399	4636	4950	5180	5214	5139	5153	5347	5609	5824	5953	5983	5907	5816	5800	5862	5957	6059	6166	6221	6264	6293	6312	6310	6290	6264	6257	6283	6320	6331	6348
	-54	7456	7583	7629	7573	7460	7328	7205	7114	7089	7066	7034	6995	6894	6772	6628	6538	6499	6511	6602	6714	6748	6670	6562	6543	6639	6783	6864	6879	6823	6657	6509	6448	6509	6649	6779	6841	6850	6858	6864	6851	6826	6786	6751	6740	6771	6752	6734	6738
	-52	7843	8091	8306	8405	8374	8297	8216	8170	8179	8200	8206	8200	8155	8105	8060	8028	7986	7947	7910	7861	7796	7694	7618	7579	7574	7555	7508	7444	7331	7166	7003	6932	7003	7150	7260	7298	7300	7291	7293	7273	7254	7205	7160	7161	7151	7132	7121	7133
	-50	8310	8583	8876	9075	9124	9088	9043	9007	8999	8998	8992	8978	8923	8877	8830	8773	8710	8628	8558	8492	8396	8324	8272	8220	8147	8043	7926	7841	7749	7602	7469	7407	7444	7537	7635	7699	7721	7740	7734	7691	7640	7623	7587	7574	7573	7561	7559	7597
	-48	8959	9214	9502	9678	9703	9676	9633	9591	9551	9510	9466	9423	9368	9312	9245	9172	9097	9026	8939	8874	8812	8751	8707	8633	8560	8484	8392	8328	8272	8205	8111	8060	8105	8188	8247	8281	8302	8306	8309	8275	8226	8202	8163	8154	8142	8159	8197	8239
	-46	9702	9908	10109	10212	10208	10148	10098	10052	9989	9927	9852	9778	9715	9669	9611	9560	9495	9429	9374	9328	9282	9221	9183	9141	9082	9028	8972	8912	8881	8853	8831	8834	8861	8900	8928	8941	8939	8919	8913	8881	8850	8822	8793	8769	8764	8793	8835	8884
	-44	10482	10573	10634	10666	10633	10581	10519	10468	10412	10353	10268	10214	10173	10151	10113	10067	10017	9963	9915	9860	9813	9784	9749	9719	9682	9658	9630	9600	9588	9581	9584	9591	9604	9627	9646	9646	9627	9601	9570	9551	9529	9492	9461	9448	9455	9479	9514	9557
	-42	11077	11079	11077	11048	10997	10930	10881	10824	10782	10736	10685	10655	10643	10632	10614	10572	10522	10483	10455	10420	10404	10402	10392	10370	10331	10301	10271	10259	10259	10261	10283	10298	10304	10317	10339	10345	10308	10261	10225	10198	10173	10156	10148	10145	10145	10149	10157	10180
	-40	11394	11374	11325	11276	11240	11207	11188	11178	11159	11124	11082	11071	11050	11031	10997	10974	10935	10908	10883	10855	10849	10854	10852	10846	10835	10821	10812	10811	10816	10823	10842	10859	10862	10868	10879	10879	10847	10814	10774	10752	10743	10734	10732	10733	10732	10726	10721	10732
	-38	11590	11560	11502	11458	11433	11428	11421	11417	11403	11389	11374	11357	11343	11329	11313	11303	11290	11273	11258	11251	11257	11264	11262	11264	11255	11249	11248	11250	11258	11277	11301	11310	11308	11303	11304	11303	11279	11247	11219	11215	11207	11203	11203	11202	11197	11190	11191	11181
	-36	11682	11670	11647	11633	11621	11617	11620	11626	11620	11608	11595	11590	11587	11577	11580	11577	11577	11571	11568	11573	11577	11577	11578	11579	11578	11578	11581	11590	11593	11599	11605	11608	11605	11602	11603	11602	11591	11577	11562	11562	11544	11541	11537	11531	11518	11504	11488	11470
	-34	11741	11749	11747	11740	11736	11737	11738	11744	11745	11740	11732	11721	11720	11723	11721	11722	11723	11722	11722	11727	11736	11740	11740	11743	11747	11744	11750	11742	11742	11746	11747	11747	11747	11745	11742	11749	11745	11735	11723	11722	11719	11714	11701	11692	11681	11673	11674	11649
	-32	11845	11848	11849	11846	11851	11847	11849	11854	11853	11852	11854	11854	11849	11847	11845	11850	11854	11852	11855	11852	11854	11855	11857	11862	11864	11870	11873	11869	11863	11865	11864	11863	11871	11871	11860	11854	11854	11856	11855	11842	11829	11828	11816	11805	11778	11765	11742	11738
	-30	11854	11857	11851	11849	11853	11854	11854	11851	11847	11848	11852	11846	11846	11851	11855	11857	11860	11858	11853	11855	11845	11835	11840	11840	11838	11844	11848	11843	11843	11848	11844	11839	11841	11851	11856	11858	11846	11849	11856	11861	11861	11860	11871	11859	11856	11847	11825	11805
	-28	11831	11832	11831	11831	11828	11826	11824	11821	11819	11820	11820	11823	11819	11816	11811	11808	11808	11809	11806	11795	11793	11787	11782	11786	11780	11779	11782	11779	11785	11782	11792	11793	11806	11815	11823	11829	11838	11841	11846	11842	11858	11851	11850	11865	11868	11872	11858	11831
	-26	11742	11742	11743	11733	11732	11730	11725	11725	11723	11722	11720	11721	11713	11707	11705	11708	11699	11695	11686	11681	11677	11670	11671	11669	11669	11670	11671	11677	11682	11695	11705	11723	11733	11750	11770	11785	11792	11809	11820	11834	11843	11838	11853	11851	11860	11866	11859	11850
	-24	11609	11600	11597	11594	11596	11592	11590	11587	11579	11582	11575	11574	11572	11570	11572	11570	11563	11549	11545	11538	11533	11532	11532	11536	11551	11569	11570	11580	11587	11595	11610	11653	11671	11689	11709	11732	11752	11778	11788	11809	11829	11835	11839	11857	11844	11861	11866	11853
	-22	11475	11473	11471	11461	11440	11426	11415	11411	11405	11397	11398	11391	11386	11389	11390	11381	11375	11366	11364	11364	11368	11375	11386	11403	11417	11437	11467	11479	11495	11531	11564	11580	11596	11630	11667	11691	11723	11743	11777	11789	11819	11834	11843	11850	11853	11862	11873	11858
	-20	11264	11264	11250	11242	11213	11196	11190	11180	11175	11170	11162	11158	11156	11156	11154	11150	11151	11149	11155	11163	11193	11209	11241	11263	11292	11318	11348	11388	11418	11466	11486	11529	11572	11592	11618	11666	11696	11724	11763	11782	11809	11830	11846	11835	11854	11863	11861	11857
	-18	10998	10992	10971	10952	10930	10918	10912	10910	10908	10902	10894	10891	10890	10892	10898	10912	10920	10932	10953	10989	11017	11056	11093	11125	11164	11217	11264	11309	11358	11405	11449	11486	11527	11572	11595	11642	11677	11713	11742	11782	11798	11819	11837	11844	11856	11848	11857	11860
	-16	10753	10735	10712	10694	10680	10673	10675	10682	10682	10682	10689	10691	10696	10707	10726	10750	10778	10805	10830	10856	10882	10917	10956	11017	11083	11130	11195	11250	11311	11364	11411	11467	11496	11545	11580	11602	11663	11691	11727	11751	11781	11804	11820	11836	11848	11851	11851	11854
	-14	10548	10530	10521	10511	10510	10514	10521	10528	10535	10542	10554	10565	10576	10597	10621	10643	10658	10688	10723	10773	10814	10856	10898	10954	11029	11094	11151	11209	11269	11324	11375	11418	11473	11504	11547	11580	11597	11653	11678	11709	11739	11765	11784	11811	11829	11835	11846	11836
	-12	10402	10393	10390	10392	10402	10417	10431	10442	10450	10458	10467	10480	10506	10525	10556	10580	10609	10641	10666	10713	10776	10835	10880	10932	11000	11066	11127	11181	11238	11290	11327	11378	11417	11469	11490	11526	11570	11591	11609	11661	11678	11706	11729	11755	11780	11793	11819	11834
	-10	10284	10289	10304	10315	10324	10339	10355	10379	10409	10434	10442	10452	10476	10508	10530	10572	10604	10637	10666	10717	10782	10838	10884	10937	11004	11066	11118	11170	11223	11269	11311	11350	11389	11417	11460	11488	11519	11548	11573	11589	11598	11634	11666	11680	11707	11732	11766	11790
	-8	10245	10255	10281	10296	10315	10336	10360	10397	10434	10450	10459	10478	10510	10540	10578	10616	10653	10691	10735	10791	10835	10881	10929	10991	11049	11101	11151	11197	11242	11286	11317	11353	11387	11412	11439	11471	11482	11517	11532	11563	11573	11587	11595	11605	11652	11676	11709	11753
	-6	10261	10283	10314	10341	10374	10414	10445	10472	10505	10525	10548	10574	10604	10640	10678	10723	10774	10817	10850	10882	10919	10958	11017	11068	11115	11163	11218	11250	11294	11322	11356	11390	11410	11431	11467	11485	11496	11521	11532	11557	11569	11579	11586	11593	11602	11654	11679	11740
	-4	10358	10402	10444	10466	10503	10527	10569	10603	10636	10664	10699	10726	10767	10807	10847	10883	10920	10957	11005	11049	11084	11111	11151	11195	11244	11286	11320	11355	11383	11411	11429	11463	11478	11482	11510	11532	11559	11568	11577	11586	11592	11596	11612	11635	11654	11666	11693	11755
	-2	10512	10545	10580	10623	10656	10691	10732	10782	10824	10860	10887	10919	10946	10991	11045	11089	11124	11161	11200	11245	11270	11299	11323	11356	11391	11419	11454	11481	11490	11516	11527	11550	11570	11574	11580	11594	11602	11618	11629	11635	11644	11652	11668	11681	11689	11679	11691	11724
	0	10607	10646	10677	10723	10775	10817	10851	10883	10923	10964	11017	11055	11086	11116	11157	11195	11236	11263	11298	11324	11359	11380	11403	11424	11455	11477	11487	11497	11525	11537	11560	11571	11572	11580	11587	11592	11594	11599	11598	11592	11594	11591	11595	11599	11600	11594	11587	11588
	2	10597	10633	10658	10700	10751	10799	10834	10873	10903	10939	10989	11027	11061	11094	11126	11153	11187	11208	11245	11268	11292	11310	11322	11332	11364	11369	11378	11390	11400	11410	11427	11432	11436	11438	11442	11451	11461	11464	11449	11429	11412	11394	11377	11375	11368	11344	11319	11310
	4	10530	10572	10602	10635	10661	10700	10745	10787	10821	10851	10881	10913	10934	10964	11000	11031	11052	11071	11099	11120	11131	11146	11156	11164	11180	11186	11186	11191	11197	11196	11201	11205	11198	11198	11183	11177	11177	11175	11158	11136	11118	11100	11077	11053	11024	10993	10954	10936
	6	10528	10567	10595	10621	10648	10667	10701	10732	10766	10794	10826	10850	10872	10893	10918	10933	10952	10964	10990	11011	11028	11038	11039	11041	11043	11039	11037	11039	11037	11028	11017	11010	10999	10972	10948	10931	10925	10921	10917	10905	10898	10893	10890	10883	10874	10853	10812	10748
	8	10621	10647	10663	10691	10718	10751	10782	10805	10821	10839	10860	10882	10905	10926	10949	10965	10985	10998	11006	11024	11037	11039	11039	11037	11029	11013	11000	10997	10977	10954	10933	10918	10892	10874	10847	10821	10808	10802	10789	10786	10796	10809	10815	10820	10847	10872	10826	10697
	10	10769	10799	10820	10844	10864	10883	10910	10929	10949	10965	10999	11023	11049	11071	11099	11108	11125	11129	11145	11156	11157	11157	11155	11139	11128	11105	11089	11066	11039	10998	10948	10914	10879	10848	10814	10768	10723	10689	10658	10657	10664	10696	10702	10696	10736	10820	10821	10703
	12	10883	10914	10933	10963	10999	11030	11064	11088	11108	11128	11156	11177	11196	11219	11244	11258	11283	11295	11309	11310	11308	11310	11306	11292	11272	11248	11221	11196	11153	11102	11049	10971	10918	10873	10834	10782	10702	10638	10577	10537	10539	10580	10617	10581	10558	10607	10657	10658
	14	10957	10999	11038	11067	11100	11125	11157	11197	11221	11250	11281	11296	11311	11325	11354	11375	11398	11411	11427	11429	11428	11426	11427	11418	11405	11389	11368	11344	11310	11261	11200	11126	11061	10986	10918	10857	10775	10656	10565	10481	10452	10497	10560	10531	10447	10437	10505	NaN
	16	10998	11044	11086	11116	11146	11184	11215	11249	11284	11312	11349	11377	11405	11426	11450	11474	11483	11513	11530	11536	11543	11549	11559	11561	11550	11537	11529	11514	11488	11461	11406	11331	11266	11195	11114	11026	10909	10794	10642	10521	10444	10452	10517	10514	NaN	NaN	NaN	NaN
	18	11034	11068	11104	11138	11189	11221	11249	11284	11310	11331	11375	11415	11469	11490	11532	11558	11574	11589	11593	11619	11642	11661	11671	11669	11674	11672	11671	11667	11653	11616	11591	11559	11486	11417	11344	11250	11127	10965	10788	10615	NaN	NaN	NaN	NaN	NaN	NaN	10792	10710
	20	11101	11128	11175	11212	11244	11266	11294	11318	11336	11365	11398	11446	11493	11549	11578	11594	11635	11670	11683	11707	11725	11742	11765	11777	11781	11782	11782	11784	11781	11777	11758	11725	11676	11612	11568	11461	11311	11172	NaN	NaN	NaN	NaN	11100	11055	11052	11057	NaN	10807
	22	11206	11241	11261	11292	11310	11334	11364	11394	11410	11431	11471	11497	11558	11589	11619	11668	11695	11725	11742	11777	11787	11810	11829	11836	11837	11840	11844	11844	11839	11838	11844	11836	11825	11793	11724	11577	11414	11292	NaN	NaN	NaN	NaN	11157	11124	11136	11171	11086	10908
	24	11326	11347	11366	11390	11410	11428	11454	11477	11490	11520	11541	11573	11595	11629	11672	11708	11737	11773	11786	11819	11835	11840	11838	11853	11852	11862	11859	11860	11861	11862	11864	11862	11867	11857	11809	11634	11456	11335	NaN	NaN	NaN	NaN	11264	11240	11244	11239	11128	11038
	26	11483	11490	11501	11525	11532	11554	11571	11572	11579	11594	11602	11639	11666	11683	11713	11741	11782	11805	11826	11838	11843	11857	11854	11862	11865	11856	11854	11832	11818	11802	11778	11774	11780	11856	11835	11654	11487	NaN	NaN	NaN	NaN	NaN	11415	11390	11378	11328	11247	11242
	28	11667	11669	11672	11671	11677	11680	11683	11692	11694	11708	11710	11726	11733	11751	11778	11787	11817	11835	11840	11857	11846	11867	11866	11852	11835	11816	11774	11750	11713	11688	11673	11673	11671	11823	11837	11676	NaN	NaN	NaN	NaN	NaN	NaN	11545	11573	11564	11524	11482	11490
	30	11786	11797	11807	11807	11807	11805	11803	11809	11811	11808	11809	11811	11818	11821	11834	11835	11836	11855	11845	11866	11863	11850	11835	11811	11771	11745	11701	11668	11602	11542	11506	11525	11636	NaN	11811	NaN	NaN	NaN	NaN	NaN	NaN	NaN	NaN	11668	11672	11667	11649	11653
	32	11837	11851	11858	11855	11854	11855	11856	11848	11854	11854	11847	11851	11853	11846	11852	11856	11864	11863	11866	11856	11828	11811	11771	11745	11710	11672	11593	11502	11376	11264	11267	11377	11670	11860	NaN	NaN	NaN	NaN	NaN	NaN	NaN	NaN	NaN	NaN	NaN	NaN	NaN	NaN
	34	11871	11869	11861	11854	11855	11853	11846	11837	11834	11830	11828	11835	11840	11840	11843	11841	11830	11824	11804	11773	11740	11732	11701	11673	11618	11537	11403	11249	11074	10914	11045	11243	NaN	NaN	NaN	NaN	NaN	NaN	NaN	NaN	NaN	NaN	NaN	NaN	NaN	NaN	NaN	NaN
	36	11749	11749	11749	11734	11718	11712	11693	11691	11692	11691	11691	11692	11694	11698	11704	11714	11714	11712	11693	11674	11674	11639	11601	11555	11453	11339	11191	10948	10657	10491	NaN	NaN	NaN	NaN	NaN	NaN	NaN	NaN	NaN	NaN	NaN	NaN	NaN	NaN	NaN	NaN	NaN	NaN
	38	11542	11555	11543	11517	11479	11449	11429	11422	11414	11420	11429	11439	11442	11451	11471	11482	11504	11508	11507	11508	11480	11444	11395	11337	11230	11107	10887	10613	10266	10132	NaN	NaN	NaN	NaN	NaN	NaN	NaN	NaN	NaN	NaN	NaN	NaN	NaN	NaN	NaN	NaN	NaN	NaN
	40	11086	11107	11105	11077	11018	10963	10926	10911	10900	10914	10944	10984	10999	11018	11052	11078	11108	11139	11165	11182	11178	11154	11098	11037	10938	10808	10622	10306	10008	NaN	NaN	NaN	NaN	NaN	NaN	NaN	NaN	NaN	NaN	NaN	NaN	NaN	NaN	NaN	NaN	NaN	NaN	NaN
	42	10354	10384	10397	10377	10317	10257	10216	10194	10184	10209	10259	10325	10387	10420	10458	10494	10526	10575	10623	10653	10683	10671	10647	10623	10589	10515	10388	10129	9916	NaN	NaN	NaN	NaN	NaN	NaN	NaN	NaN	NaN	NaN	NaN	NaN	NaN	NaN	NaN	NaN	NaN	NaN	NaN
	44	9281	9312	9352	9386	9397	9382	9358	9352	9350	9382	9453	9529	9588	9649	9704	9750	9824	9900	9960	10039	10084	10117	10145	10156	10163	10165	10137	10042	9915	NaN	NaN	NaN	NaN	NaN	NaN	NaN	NaN	NaN	NaN	NaN	NaN	NaN	NaN	NaN	NaN	NaN	NaN	8226
	46	8193	8226	8281	8363	8433	8478	8503	8519	8550	8574	8627	8710	8779	8858	8938	9032	9124	9197	9274	9357	9436	9537	9603	9665	9718	9797	9866	9865	9805	NaN	NaN	NaN	NaN	NaN	NaN	NaN	NaN	NaN	NaN	NaN	NaN	NaN	NaN	NaN	NaN	NaN	NaN	7784
	48	7359	7393	7451	7514	7583	7659	7716	7761	7801	7821	7853	7920	8028	8142	8243	8335	8430	8534	8633	8752	8876	9026	9141	9231	9350	9477	9592	9642	9626	NaN	NaN	NaN	NaN	NaN	NaN	NaN	NaN	NaN	NaN	NaN	NaN	NaN	NaN	NaN	NaN	7066	7109	7190
	50	6858	6907	6968	7002	7063	7133	7210	7252	7281	7293	7314	7366	7448	7534	7629	7717	7822	7942	8135	8290	8465	8626	8769	8906	9055	9205	9349	9454	9527	NaN	NaN	NaN	NaN	NaN	NaN	NaN	NaN	NaN	NaN	NaN	NaN	NaN	NaN	NaN	NaN	NaN	NaN	NaN
	52	6499	6554	6607	6626	6671	6759	6863	6942	7007	7048	7058	7089	7141	7205	7266	7333	7430	7564	7764	7942	8176	8367	8549	8705	8826	8971	9147	NaN	NaN	NaN	NaN	NaN	NaN	NaN	NaN	NaN	NaN	NaN	NaN	NaN	NaN	NaN	NaN	NaN	NaN	NaN	NaN	NaN
	54	6146	6238	6288	6321	6336	6384	6484	6576	6669	6767	6844	6932	7048	7106	7144	7186	7260	7389	7548	7774	7989	8216	8376	8507	8605	8747	NaN	NaN	NaN	NaN	NaN	NaN	NaN	NaN	NaN	NaN	NaN	NaN	NaN	NaN	NaN	NaN	NaN	NaN	NaN	NaN	NaN	NaN
	56	5854	5916	5963	5959	5891	5833	5842	5915	6007	6143	6311	6576	6914	7129	7212	7262	7339	7439	7556	7751	7949	8161	8275	8332	8423	NaN	NaN	NaN	NaN	NaN	NaN	NaN	NaN	NaN	NaN	NaN	NaN	NaN	NaN	NaN	NaN	NaN	NaN	NaN	NaN	NaN	NaN	NaN
	58	5609	5590	5550	5399	5151	4893	4892	5028	5251	5487	5703	6111	6725	7112	7261	7420	7562	7659	7757	7888	8061	8206	8239	8257	NaN	NaN	NaN	NaN	NaN	NaN	NaN	NaN	NaN	NaN	NaN	NaN	NaN	NaN	NaN	NaN	NaN	NaN	NaN	NaN	3105	2826	2688	2659
	60	5216	4934	4692	4449	4109	4018	4203	4681	4956	5273	NaN	NaN	NaN	NaN	7279	7497	7770	7883	7927	8044	8168	NaN	NaN	NaN	NaN	NaN	NaN	NaN	NaN	NaN	NaN	NaN	NaN	NaN	NaN	NaN	NaN	NaN	NaN	NaN	NaN	NaN	NaN	2948	3049	2884	2740	2655
	62	4235	3991	3831	3682	3592	3623	3876	4360	NaN	NaN	NaN	NaN	NaN	NaN	NaN	NaN	NaN	NaN	NaN	NaN	NaN	NaN	NaN	NaN	NaN	NaN	NaN	NaN	NaN	NaN	NaN	NaN	NaN	NaN	NaN	NaN	NaN	NaN	NaN	NaN	NaN	NaN	NaN	NaN	3351	3259	3055	2897
	64	3695	3627	3679	3569	3321	3245	3525	4002	4483	4888	5059	NaN	NaN	NaN	NaN	NaN	NaN	NaN	NaN	NaN	NaN	NaN	NaN	NaN	NaN	NaN	NaN	NaN	NaN	NaN	NaN	NaN	NaN	NaN	NaN	NaN	NaN	NaN	NaN	NaN	NaN	NaN	NaN	NaN	NaN	3409	3071	2990
	66	NaN	3492	3479	NaN	2767	2814	3097	3414	NaN	NaN	NaN	NaN	NaN	NaN	NaN	NaN	NaN	NaN	NaN	NaN	NaN	NaN	NaN	NaN	NaN	NaN	NaN	NaN	NaN	NaN	NaN	NaN	NaN	NaN	NaN	NaN	NaN	NaN	NaN	NaN	NaN	NaN	NaN	NaN	NaN	NaN	NaN	2461
	68	NaN	NaN	NaN	1962	2120	2380	2646	2834	2715	NaN	NaN	NaN	NaN	NaN	NaN	NaN	NaN	NaN	NaN	NaN	NaN	NaN	NaN	NaN	NaN	NaN	NaN	NaN	NaN	NaN	NaN	NaN	NaN	1862	1724	1595	1370	NaN	NaN	1033	NaN	NaN	975	NaN	NaN	NaN	NaN	550
	70	746	927	1212	1472	1645	1763	1915	2061	2010	1620	NaN	NaN	NaN	NaN	NaN	NaN	NaN	NaN	NaN	NaN	1033	1266	1355	1394	1309	NaN	NaN	1534	1742	1880	1875	1848	1651	1592	NaN	NaN	NaN	1130	584	810	674	689	758	766	609	605	535	476
	72	437	535	705	856	941	1002	1073	1086	1030	879	700	598	613	607	547	489	461	461	463	520	590	671	723	771	831	1002	1243	1397	1565	1705	1641	1489	NaN	NaN	NaN	NaN	NaN	NaN	502	516	527	631	611	NaN	691	691	NaN	NaN
	74	126	172	245	307	347	380	403	406	398	370	336	335	345	341	310	283	273	266	268	268	255	239	233	238	267	369	580	856	757	NaN	NaN	NaN	516	417	376	367	374	364	373	374	400	575	622	NaN	NaN	820	955	1020
	76	50	72	95	111	124	132	141	145	144	143	143	141	158	156	151	148	160	160	162	162	140	130	120	88	92	95	110	132	245	283	370	289	259	182	80	48	85	111	182	277	252	450	607	511	441	569	607	646
	78	38	43	50	57	61	63	66	69	69	69	69	69	71	71	69	69	70	65	62	62	58	65	60	49	44	39	33	17	8	9	17	18	36	39	36	30	11	39	141	137	107	169	175	170	254	293	315	519
	80	28	27	32	37	38	38	39	40	39	39	38	38	36	37	36	36	34	30	29	33	33	30	28	25	17	12	9	4	2	1	NaN	NaN	NaN	NaN	NaN	NaN	NaN	NaN	NaN	1	9	36	69	66	75	110	131	166
	82	11	11	11	14	16	18	17	15	11	6	6	6	6	6	5	6	6	6	6	9	9	8	6	5	4	2	2	1	NaN	NaN	NaN	NaN	NaN	NaN	NaN	NaN	NaN	NaN	NaN	NaN	NaN	NaN	1	2	5	5	2	2
	84	5	5	4	4	3	2	1	NaN	NaN	NaN	NaN	NaN	NaN	NaN	NaN	1	1	1	1	1	1	1	1	1	1	1	NaN	NaN	NaN	NaN	NaN	NaN	NaN	NaN	NaN	NaN	NaN	NaN	NaN	NaN	NaN	NaN	NaN	NaN	NaN	NaN	NaN	NaN
	86	1	2	2	2	2	1	NaN	NaN	NaN	NaN	NaN	NaN	NaN	NaN	NaN	NaN	NaN	NaN	NaN	NaN	NaN	NaN	NaN	NaN	NaN	NaN	NaN	NaN	NaN	NaN	NaN	NaN	NaN	NaN	NaN	NaN	NaN	NaN	NaN	NaN	NaN	NaN	NaN	NaN	NaN	NaN	NaN	NaN
	88	NaN	NaN	NaN	NaN	NaN	NaN	NaN	NaN	NaN	NaN	NaN	NaN	NaN	NaN	NaN	NaN	NaN	NaN	NaN	NaN	NaN	NaN	NaN	NaN	NaN	NaN	NaN	NaN	NaN	NaN	NaN	NaN	NaN	NaN	NaN	NaN	NaN	NaN	NaN	NaN	NaN	NaN	NaN	NaN	NaN	NaN	NaN	NaN
[truncated: 132 more columns]

## Sheet: FORAMINIFERS
RANKED NICHE SATURATION OF FORAMINIFERS [BETWEEN 0 AND 1 (see Fig. 5)]								Nan: Not a Number
	Longitudes	-180	-178	-176	-174	-172	-170	-168	-166	-164	-162	-160	-158	-156	-154	-152	-150	-148	-146	-144	-142	-140	-138	-136	-134	-132	-130	-128	-126	-124	-122	-120	-118	-116	-114	-112	-110	-108	-106	-104	-102	-100	-98	-96	-94	-92	-90	-88	-86
Latitudes	-88	NaN	NaN	NaN	NaN	NaN	NaN	NaN	NaN	NaN	NaN	NaN	NaN	NaN	NaN	NaN	NaN	NaN	NaN	NaN	NaN	NaN	NaN	NaN	NaN	NaN	NaN	NaN	NaN	NaN	NaN	NaN	NaN	NaN	NaN	NaN	NaN	NaN	NaN	NaN	NaN	NaN	NaN	NaN	NaN	NaN	NaN	NaN	NaN
	-86	NaN	NaN	NaN	NaN	NaN	NaN	NaN	NaN	NaN	NaN	NaN	NaN	NaN	NaN	NaN	NaN	NaN	NaN	NaN	NaN	NaN	NaN	NaN	NaN	NaN	NaN	NaN	NaN	NaN	NaN	NaN	NaN	NaN	NaN	NaN	NaN	NaN	NaN	NaN	NaN	NaN	NaN	NaN	NaN	NaN	NaN	NaN	NaN
	-84	NaN	NaN	NaN	NaN	NaN	NaN	NaN	NaN	NaN	NaN	NaN	NaN	NaN	NaN	NaN	NaN	NaN	NaN	NaN	NaN	NaN	NaN	NaN	NaN	NaN	NaN	NaN	NaN	NaN	NaN	NaN	NaN	NaN	NaN	NaN	NaN	NaN	NaN	NaN	NaN	NaN	NaN	NaN	NaN	NaN	NaN	NaN	NaN
	-82	NaN	NaN	NaN	NaN	NaN	NaN	NaN	NaN	NaN	NaN	NaN	NaN	NaN	NaN	NaN	NaN	NaN	NaN	NaN	NaN	NaN	NaN	NaN	NaN	NaN	NaN	NaN	NaN	NaN	NaN	NaN	NaN	NaN	NaN	NaN	NaN	NaN	NaN	NaN	NaN	NaN	NaN	NaN	NaN	NaN	NaN	NaN	NaN
	-80	NaN	NaN	NaN	NaN	NaN	NaN	NaN	NaN	NaN	NaN	NaN	NaN	NaN	NaN	NaN	NaN	NaN	NaN	NaN	NaN	NaN	NaN	NaN	NaN	NaN	NaN	NaN	NaN	NaN	NaN	NaN	NaN	NaN	NaN	NaN	NaN	NaN	NaN	NaN	NaN	NaN	NaN	NaN	NaN	NaN	NaN	NaN	NaN
	-78	NaN	NaN	NaN	NaN	NaN	NaN	NaN	NaN	NaN	NaN	NaN	NaN	NaN	NaN	NaN	NaN	NaN	NaN	NaN	NaN	NaN	NaN	NaN	NaN	NaN	NaN	NaN	NaN	NaN	NaN	NaN	NaN	NaN	NaN	NaN	NaN	NaN	NaN	NaN	NaN	NaN	NaN	NaN	NaN	NaN	NaN	NaN	NaN
	-76	NaN	NaN	NaN	NaN	NaN	NaN	NaN	NaN	NaN	NaN	NaN	NaN	NaN	NaN	NaN	NaN	NaN	NaN	NaN	NaN	NaN	NaN	NaN	NaN	NaN	NaN	NaN	NaN	NaN	NaN	NaN	NaN	NaN	NaN	NaN	NaN	NaN	NaN	NaN	NaN	NaN	NaN	NaN	NaN	NaN	NaN	NaN	NaN
	-74	NaN	NaN	NaN	NaN	NaN	NaN	NaN	NaN	NaN	NaN	NaN	NaN	NaN	NaN	NaN	NaN	NaN	NaN	NaN	NaN	NaN	NaN	NaN	NaN	NaN	NaN	NaN	NaN	NaN	NaN	NaN	NaN	NaN	NaN	NaN	NaN	NaN	NaN	NaN	NaN	NaN	NaN	NaN	NaN	NaN	NaN	NaN	NaN
	-72	0.976959	0.977263	0.979497	0.984267	0.986399	0.988327	0.989038	0.988835	0.988936	0.989139	0.989342	0.989545	0.989748	0.990357	0.990763	0.990966	0.990256	0.990459	0.99056	0.990865	0.991575	0.991778	0.992184	0.993707	0.99462	0.99594	0.996955	0.997158	0.996549	0.995026	0.993402	0.991981	0.990154	0.989951	0.993098	0.995838	0.996447	0.995432	0.993605	0.994316	0.997056	0.997564	0.998274	0.998173	0.997665	0.998071	0.997259	0.995229
	-70	0.975436	0.975233	0.976553	0.977568	0.9797	0.980613	0.98173	0.981628	0.980816	0.980715	0.981121	0.981933	0.982237	0.983354	0.982846	0.98244	0.982542	0.981831	0.981425	0.980512	0.979294	0.978076	0.979192	0.982643	0.985282	0.988023	0.988632	0.987617	0.985891	0.98376	0.979091	0.97706	0.975132	0.974827	0.975741	0.974218	0.972797	0.970057	0.967722	0.968534	0.970564	0.971681	0.974726	0.978482	0.981527	0.984978	0.983658	0.97838
	-68	0.961937	0.961734	0.96285	0.963662	0.965185	0.9662	0.967113	0.969042	0.969245	0.969346	0.97026	0.971275	0.973305	0.973711	0.973	0.971782	0.970666	0.968737	0.967316	0.966809	0.966504	0.965794	0.965083	0.964677	0.964068	0.963865	0.963256	0.962343	0.961429	0.958486	0.954324	0.951583	0.950061	0.948234	0.947117	0.944174	0.938591	0.932501	0.927933	0.925396	0.925193	0.927629	0.931181	0.932806	0.933618	0.9392	0.939809	0.939505
	-66	0.924279	0.922757	0.927527	0.933719	0.941332	0.943869	0.94661	0.950568	0.95138	0.952903	0.953512	0.953309	0.953918	0.955644	0.955745	0.955441	0.953816	0.953004	0.951482	0.951177	0.951279	0.950873	0.948538	0.945189	0.940012	0.933821	0.930572	0.926106	0.920727	0.915956	0.909156	0.9054	0.90337	0.899208	0.896975	0.89393	0.892205	0.888754	0.884287	0.882866	0.88378	0.886521	0.888652	0.88987	0.889464	0.888957	0.888551	0.889566
	-64	0.867946	0.868149	0.87231	0.8784	0.886013	0.894539	0.902964	0.909054	0.913622	0.918392	0.920524	0.921843	0.924178	0.928745	0.930877	0.931587	0.930065	0.927832	0.925599	0.924381	0.921742	0.918697	0.913723	0.908343	0.903776	0.897077	0.890479	0.882054	0.876979	0.872716	0.869468	0.865814	0.859724	0.855055	0.853532	0.852111	0.852517	0.850792	0.847442	0.846326	0.846732	0.848051	0.84998	0.852314	0.851401	0.848965	0.846935	0.84663
	-62	0.836378	0.839322	0.843687	0.847239	0.850995	0.854141	0.856679	0.862363	0.867337	0.870788	0.875355	0.881851	0.890885	0.898701	0.90611	0.909663	0.908952	0.906922	0.904994	0.903979	0.900325	0.897178	0.891799	0.883577	0.878197	0.872513	0.864901	0.855156	0.850386	0.847747	0.845311	0.841758	0.836987	0.833638	0.831912	0.83039	0.828664	0.827142	0.824503	0.822676	0.821052	0.821255	0.822473	0.824097	0.823285	0.81892	0.815875	0.812221
	-60	0.802578	0.811206	0.81821	0.822777	0.825112	0.825822	0.823589	0.827852	0.832521	0.837393	0.844905	0.851604	0.861855	0.87363	0.884896	0.892915	0.894742	0.893727	0.888348	0.880126	0.874543	0.870483	0.865002	0.857897	0.853126	0.846427	0.83851	0.832826	0.828157	0.825619	0.823792	0.821356	0.81557	0.80745	0.79933	0.783699	0.745128	0.688693	0.618656	0.594296	0.581303	0.581709	0.584754	0.601604	0.578867	0.537353	0.508323	0.481121
	-58	0.554913	0.578664	0.623934	0.679659	0.725639	0.668798	0.59186	0.644336	0.724726	0.791616	0.813134	0.822168	0.831303	0.841961	0.853329	0.863378	0.868961	0.867032	0.857491	0.848153	0.840844	0.836074	0.834348	0.831811	0.825315	0.812728	0.765428	0.681994	0.643321	0.638348	0.63378	0.638855	0.617134	0.569123	0.519793	0.465286	0.418291	0.390276	0.368961	0.373731	0.38043	0.378806	0.383374	0.384693	0.371701	0.353431	0.3446	0.335566
	-56	0.401949	0.398802	0.41149	0.447219	0.465185	0.414434	0.383069	0.397686	0.411389	0.438896	0.464779	0.481933	0.554101	0.679151	0.789281	0.815063	0.819732	0.816991	0.799127	0.730918	0.634287	0.605562	0.629415	0.640378	0.561815	0.447625	0.38581	0.367438	0.366017	0.378299	0.395554	0.408952	0.40408	0.389261	0.370179	0.325112	0.301868	0.290804	0.279334	0.293544	0.301766	0.303086	0.304913	0.303999	0.298518	0.29324	0.293341	0.292631
	-54	0.388754	0.365814	0.353735	0.356983	0.324706	0.288672	0.243402	0.252944	0.249594	0.245229	0.243301	0.239748	0.259237	0.281669	0.30948	0.330593	0.336886	0.329578	0.305725	0.298011	0.287353	0.297097	0.312119	0.325518	0.30339	0.266545	0.242793	0.251929	0.261267	0.293747	0.320037	0.345311	0.33719	0.310495	0.288774	0.258932	0.252132	0.247158	0.242083	0.261571	0.266139	0.270909	0.274868	0.274665	0.2703	0.276188	0.282988	0.285729
	-52	0.425091	0.383577	0.344093	0.303492	0.25132	0.191535	0.138246	0.137536	0.127994	0.117134	0.109521	0.10475	0.109013	0.115307	0.119468	0.125964	0.130227	0.133577	0.136013	0.151949	0.158343	0.173264	0.18179	0.192753	0.188084	0.18646	0.190926	0.210719	0.235485	0.267255	0.297909	0.319225	0.308262	0.282481	0.2635	0.245635	0.241981	0.241271	0.2365	0.252335	0.253045	0.25944	0.264007	0.263094	0.267966	0.273346	0.277913	0.279436
	-50	0.451989	0.399817	0.351807	0.275173	0.201685	0.145859	0.0969346	0.0956151	0.0920625	0.0880024	0.0852619	0.0849574	0.0882054	0.0908445	0.0946001	0.0998782	0.105461	0.113784	0.119671	0.128299	0.139261	0.146265	0.150223	0.156313	0.164738	0.180268	0.195392	0.212647	0.230715	0.259643	0.280451	0.298214	0.294052	0.278218	0.262992	0.247868	0.239444	0.23041	0.228076	0.239342	0.247665	0.248173	0.25203	0.256293	0.258323	0.26218	0.264515	0.261774
	-48	0.386927	0.345209	0.302578	0.216301	0.152558	0.103025	0.0896265	0.089322	0.089119	0.088713	0.0912505	0.0934836	0.0992692	0.104953	0.112769	0.118352	0.127081	0.135201	0.149817	0.154689	0.159663	0.165144	0.172757	0.181486	0.187373	0.196204	0.215185	0.224726	0.23447	0.245838	0.262383	0.274056	0.269691	0.258831	0.253147	0.243098	0.234876	0.230816	0.224218	0.228989	0.237008	0.239647	0.244316	0.249289	0.25335	0.252538	0.24259	0.238023
	-46	0.300244	0.26959	0.238327	0.161084	0.108506	0.0865814	0.092367	0.0924685	0.0944986	0.0981527	0.107389	0.115916	0.122513	0.127588	0.135607	0.139972	0.146874	0.155704	0.167377	0.169306	0.171742	0.179151	0.187779	0.19123	0.195189	0.202294	0.21823	0.226451	0.2297	0.233252	0.241778	0.244519	0.242895	0.239038	0.240662	0.233455	0.231527	0.232136	0.226553	0.230918	0.23376	0.236602	0.23985	0.246955	0.250305	0.245026	0.229192	0.223305
	-44	0.203816	0.190723	0.182197	0.123731	0.0872919	0.091555	0.10069	0.10201	0.103228	0.109825	0.120585	0.126776	0.131648	0.133983	0.138145	0.141596	0.146163	0.156415	0.165855	0.169509	0.172046	0.180471	0.187982	0.188388	0.190621	0.196711	0.205035	0.207166	0.205542	0.209399	0.211734	0.213764	0.21488	0.215997	0.219854	0.2162	0.217722	0.217519	0.218027	0.219042	0.22026	0.223203	0.225639	0.231933	0.232542	0.221884	0.210008	0.20605
	-42	0.14596	0.145656	0.146062	0.103329	0.0965286	0.106577	0.115611	0.116931	0.119773	0.127487	0.135404	0.138043	0.138652	0.139058	0.140378	0.143017	0.151238	0.158445	0.165043	0.165449	0.168392	0.172858	0.178948	0.177527	0.183212	0.191027	0.19864	0.196813	0.197219	0.19935	0.197726	0.198538	0.201888	0.204324	0.206557	0.203512	0.205644	0.209501	0.211226	0.213053	0.214576	0.213967	0.212038	0.214982	0.212444	0.206354	0.201076	0.201482
	-40	0.130126	0.133069	0.13916	0.116322	0.124239	0.132562	0.138449	0.136419	0.139769	0.145453	0.151746	0.151847	0.15408	0.156009	0.159562	0.161998	0.16961	0.175497	0.18108	0.182704	0.186155	0.1892	0.19255	0.192347	0.196914	0.2027	0.207268	0.205745	0.207572	0.208384	0.207674	0.208587	0.21417	0.219245	0.222391	0.220057	0.220564	0.221173	0.222899	0.223711	0.221985	0.221072	0.217925	0.217316	0.213256	0.209095	0.205136	0.198944
	-38	0.133881	0.137434	0.145047	0.154791	0.162505	0.16687	0.173772	0.174685	0.177933	0.180674	0.183009	0.183922	0.185039	0.185445	0.186561	0.190418	0.192854	0.19732	0.202497	0.207065	0.210617	0.213662	0.21691	0.220767	0.224624	0.230613	0.234166	0.236399	0.237211	0.236094	0.233658	0.238124	0.244113	0.250203	0.25	0.245737	0.245432	0.246143	0.250812	0.248883	0.247056	0.244925	0.237921	0.233354	0.229801	0.225436	0.220158	0.199553
	-36	0.177121	0.178847	0.181689	0.185749	0.191332	0.194174	0.217012	0.216707	0.219448	0.221579	0.227771	0.227263	0.226654	0.227162	0.230309	0.232846	0.234673	0.237718	0.254466	0.256699	0.259034	0.261368	0.257714	0.259846	0.261977	0.264109	0.264718	0.265225	0.266443	0.267052	0.266646	0.270097	0.273853	0.278116	0.235688	0.231628	0.227873	0.225132	0.269996	0.267763	0.268169	0.265834	0.233963	0.231121	0.227974	0.225538	0.205847	0.189911
	-34	0.223812	0.222493	0.222797	0.228482	0.233861	0.253451	0.271823	0.271417	0.272127	0.275071	0.279639	0.280146	0.279537	0.280349	0.283191	0.284409	0.286541	0.296894	0.308059	0.310292	0.312728	0.308871	0.304507	0.305522	0.307653	0.309277	0.308973	0.311307	0.313642	0.313337	0.313033	0.316585	0.319834	0.292428	0.248782	0.242996	0.239545	0.270503	0.309886	0.307755	0.306029	0.285424	0.257004	0.255075	0.252842	0.235891	0.211328	0.194275
	-32	0.264921	0.26421	0.263804	0.268067	0.279131	0.29933	0.316281	0.316179	0.318413	0.321255	0.324097	0.323183	0.324604	0.326634	0.328664	0.329679	0.337596	0.349066	0.363987	0.368149	0.366423	0.359115	0.352923	0.354953	0.356273	0.355359	0.355461	0.358201	0.360739	0.359622	0.359521	0.364596	0.339423	0.301157	0.260252	0.258019	0.277406	0.314758	0.350284	0.349878	0.334957	0.306638	0.278928	0.277203	0.269793	0.254974	0.235587	0.213865
	-30	0.30877	0.307958	0.309074	0.318616	0.335363	0.352416	0.373427	0.374645	0.377284	0.381039	0.38378	0.384592	0.386622	0.387739	0.389058	0.392712	0.402659	0.414535	0.429456	0.428948	0.424787	0.422046	0.415043	0.416971	0.418697	0.417783	0.417174	0.420016	0.419813	0.418189	0.419103	0.404182	0.370585	0.326228	0.287048	0.299635	0.336277	0.374442	0.403979	0.394235	0.369164	0.33851	0.308364	0.301969	0.286439	0.269387	0.255684	0.238936
	-28	0.339829	0.339525	0.339931	0.35881	0.377487	0.394539	0.427933	0.431384	0.434937	0.438591	0.434734	0.436866	0.440114	0.442651	0.441941	0.460516	0.475741	0.489038	0.495229	0.490865	0.485891	0.481324	0.456456	0.456354	0.457775	0.458689	0.483963	0.484166	0.482948	0.483252	0.480004	0.429659	0.390682	0.348051	0.314961	0.349675	0.387333	0.419915	0.443565	0.411084	0.38713	0.358709	0.334247	0.316788	0.30065	0.282582	0.268778	0.256395
	-26	0.342875	0.342976	0.342773	0.363784	0.381953	0.404588	0.514616	0.519387	0.524665	0.523143	0.490763	0.493402	0.498579	0.499289	0.484369	0.501421	0.521924	0.533902	0.503045	0.497462	0.491271	0.475335	0.397077	0.397584	0.398193	0.407836	0.517661	0.515733	0.514312	0.509338	0.49462	0.44123	0.399208	0.364495	0.348457	0.384896	0.415449	0.444884	0.423163	0.394844	0.368758	0.339728	0.327142	0.311409	0.294661	0.277101	0.266849	0.252639
	-24	0.349777	0.350995	0.351604	0.373224	0.392509	0.49188	0.625964	0.63043	0.633983	0.60069	0.570443	0.574097	0.576127	0.55745	0.53989	0.560292	0.577852	0.547909	0.516342	0.510252	0.497361	0.410678	0.344194	0.343991	0.347645	0.432095	0.55065	0.548417	0.545778	0.531567	0.516037	0.455441	0.406212	0.397381	0.385404	0.413723	0.449553	0.424279	0.403268	0.377182	0.34592	0.334044	0.322168	0.304405	0.291514	0.276086	0.264413	0.250508
	-22	0.360231	0.360637	0.361551	0.380836	0.477365	0.61013	0.739038	0.742895	0.719245	0.688287	0.654892	0.659156	0.643727	0.626979	0.607897	0.630227	0.600183	0.571458	0.537251	0.530654	0.43514	0.366829	0.291819	0.290398	0.375761	0.46691	0.58516	0.58313	0.568006	0.546894	0.52771	0.471173	0.450264	0.431283	0.413013	0.453918	0.428035	0.404283	0.387536	0.355867	0.340337	0.327446	0.315469	0.299229	0.288368	0.274259	0.262282	0.248071
	-20	0.377893	0.377994	0.380532	0.470869	0.605055	0.738226	0.800041	0.79395	0.78583	0.770402	0.748173	0.736805	0.724421	0.708587	0.690012	0.665144	0.632359	0.599574	0.566788	0.472391	0.388551	0.312525	0.224117	0.312931	0.398498	0.495128	0.624036	0.603735	0.584653	0.563337	0.545067	0.513703	0.488835	0.473812	0.454832	0.431587	0.406009	0.389769	0.368859	0.348965	0.33516	0.321965	0.308161	0.299533	0.286135	0.272737	0.262079	0.448437
	-18	0.465692	0.466403	0.471275	0.606679	0.742692	0.802375	0.80339	0.795778	0.788165	0.774158	0.754872	0.740256	0.726553	0.710211	0.719448	0.683212	0.648092	0.612363	0.635708	0.516951	0.417682	0.340641	0.324198	0.407125	0.513601	0.637739	0.615408	0.590946	0.570341	0.546488	0.536845	0.512485	0.487718	0.469854	0.510049	0.477263	0.446508	0.42093	0.37769	0.362464	0.347138	0.333232	0.444478	0.430877	0.419001	0.407227	0.285221	0.509541
	-16	0.59257	0.59795	0.603329	0.74188	0.802781	0.80471	0.800345	0.79192	0.781669	0.762485	0.73447	0.720057	0.701989	0.709501	0.721376	0.681892	0.640784	0.661389	0.697828	0.580288	0.469245	0.440621	0.434125	0.548112	0.669306	0.652456	0.595108	0.572879	0.545575	0.534003	0.527101	0.498274	0.479801	0.515327	0.576736	0.542834	0.502233	0.444072	0.391799	0.379009	0.365002	0.474827	0.670727	0.652355	0.634896	0.464474	0.310089	0.547503
	-14	0.724523	0.72767	0.729294	0.799432	0.803187	0.797402	0.792225	0.780755	0.759846	0.731527	0.698437	0.676309	0.682501	0.695696	0.70808	0.667783	0.687982	0.722188	0.747767	0.632156	0.593788	0.585465	0.577345	0.701583	0.684836	0.628096	0.573792	0.546793	0.532481	0.52365	0.515428	0.489647	0.526289	0.586175	0.64393	0.609115	0.544864	0.470564	0.40743	0.39596	0.509947	0.71082	0.805217	0.801969	0.715185	0.494113	0.334653	0.586886
	-12	0.792732	0.793341	0.793443	0.798214	0.793037	0.785018	0.772432	0.74594	0.716098	0.680471	0.643017	0.647787	0.659054	0.671843	0.68311	0.698538	0.730004	0.757511	0.778522	0.75132	0.738632	0.72838	0.719651	0.715388	0.65743	0.600081	0.543341	0.530451	0.520503	0.512079	0.507004	0.540296	0.59998	0.656009	0.717316	0.650426	0.572168	0.49391	0.432603	0.553593	0.748477	0.810597	0.824604	0.814657	0.753756	0.539789	0.364698	0.394032
	-10	0.80065	0.800548	0.799533	0.793646	0.786642	0.775071	0.77903	0.753451	0.719549	0.678644	0.674381	0.690317	0.70341	0.712647	0.712241	0.738733	0.764921	0.782379	0.781263	0.775376	0.766443	0.757816	0.740966	0.691839	0.633374	0.577446	0.545981	0.53715	0.52903	0.521214	0.511368	0.574198	0.631851	0.69326	0.646975	0.571255	0.490662	0.427527	0.387434	0.555116	0.752436	0.810901	0.821153	0.79659	0.639261	0.425903	0.317803	0.275477
	-8	0.796387	0.795676	0.794356	0.788063	0.776695	0.779131	0.786845	0.766342	0.732339	0.727873	0.735079	0.745331	0.754365	0.752132	0.742996	0.768169	0.783293	0.781973	0.769387	0.760658	0.753045	0.736297	0.716504	0.659257	0.603938	0.575416	0.553999	0.547199	0.540195	0.530349	0.520605	0.582217	0.641088	0.60201	0.512992	0.443362	0.393524	0.348254	0.309582	0.447828	0.646874	0.768778	0.80268	0.667479	0.442448	0.3311	0.23173	0.176106
	-6	0.78918	0.78786	0.784815	0.770097	0.771112	0.780248	0.787556	0.768473	0.760962	0.76624	0.769894	0.776289	0.774361	0.76959	0.762891	0.780045	0.776391	0.76147	0.744113	0.73853	0.725741	0.705745	0.677527	0.624239	0.592164	0.576533	0.555217	0.550954	0.540905	0.532379	0.522838	0.584247	0.54659	0.467316	0.399107	0.34866	0.306537	0.265124	0.214373	0.369367	0.468737	0.571356	0.677629	0.46011	0.344499	0.246447	0.126675	0.0860739
	-4	0.76553	0.75812	0.75	0.753654	0.766037	0.77771	0.783394	0.779537	0.781161	0.782684	0.783902	0.783191	0.77974	0.773447	0.768372	0.765631	0.748883	0.731222	0.71011	0.691027	0.66961	0.649817	0.629618	0.599777	0.581506	0.565773	0.548823	0.540601	0.532176	0.523955	0.517966	0.48173	0.411693	0.362566	0.302477	0.25741	0.200771	0.15337	0.10881	0.228279	0.311206	0.386521	0.46285	0.344296	0.251117	0.133678	0.067905	0.0441535
	-2	0.614901	0.606171	0.598457	0.616423	0.634084	0.651035	0.757308	0.75741	0.758628	0.761165	0.759744	0.753553	0.747056	0.737414	0.732948	0.713561	0.693159	0.670118	0.659562	0.637231	0.620889	0.599675	0.590844	0.577954	0.562931	0.548214	0.542022	0.534206	0.530045	0.521417	0.525173	0.446305	0.389566	0.332826	0.315164	0.274767	0.229091	0.179253	0.0678035	0.113276	0.201177	0.292935	0.366322	0.272026	0.158851	0.0771417	0.0735891	0.0417174
	0	0.425193	0.420422	0.414028	0.427223	0.43849	0.544356	0.712749	0.717012	0.719854	0.714373	0.705542	0.69529	0.687069	0.68717	0.68849	0.666667	0.644032	0.636216	0.632968	0.615205	0.592469	0.586581	0.585059	0.57501	0.559176	0.555014	0.560394	0.55471	0.546996	0.549127	0.55339	0.474624	0.407633	0.392814	0.394945	0.357694	0.32024	0.171539	0.0551157	0.0765327	0.139667	0.236703	0.317194	0.213561	0.105867	0.0974421	0.134896	0.0575518
	2	0.307146	0.303593	0.300548	0.312627	0.389972	0.521823	0.691433	0.694681	0.692753	0.684328	0.673569	0.664637	0.66352	0.667682	0.670828	0.651238	0.642103	0.641494	0.638246	0.622006	0.613073	0.61216	0.612667	0.602517	0.596326	0.602416	0.60678	0.601908	0.60475	0.612058	0.619062	0.533699	0.505177	0.508729	0.511064	0.46214	0.327954	0.119367	0.0463865	0.0637434	0.0997767	0.19052	0.287962	0.175091	0.16352	0.209602	0.260759	0.0940926
	4	0.172351	0.165753	0.16078	0.263601	0.385099	0.51756	0.686358	0.680978	0.67296	0.668189	0.662201	0.661693	0.668392	0.671742	0.675497	0.666768	0.666362	0.666464	0.664434	0.656821	0.657531	0.657328	0.65814	0.657836	0.661186	0.666261	0.671945	0.676715	0.684633	0.694986	0.703106	0.673264	0.67905	0.682907	0.689606	0.498782	0.306131	0.0939911	0.0412099	0.0565367	0.0812018	0.160881	0.263703	0.257105	0.298721	0.337698	0.379415	0.340134
	6	0.220361	0.21285	0.207877	0.341657	0.4662	0.634592	0.723102	0.716403	0.710617	0.705948	0.675193	0.681587	0.688185	0.695087	0.693463	0.694478	0.69458	0.696102	0.693768	0.692347	0.691129	0.69255	0.692144	0.69864	0.704832	0.711632	0.71285	0.722391	0.7297	0.738327	0.742793	0.747665	0.753147	0.760556	0.766646	0.511571	0.312424	0.0958181	0.0653674	0.110231	0.206151	0.302984	0.316382	0.352213	0.390987	0.427426	0.443666	0.478482
	8	0.346427	0.343179	0.340438	0.464373	0.630024	0.72026	0.753857	0.749695	0.747259	0.728076	0.689809	0.697117	0.703207	0.702903	0.698132	0.699046	0.698944	0.69935	0.700771	0.699756	0.700061	0.699553	0.69732	0.704527	0.712038	0.71691	0.71894	0.727771	0.738023	0.745026	0.749797	0.755989	0.762789	0.767763	0.773041	0.523346	0.319123	0.247564	0.254872	0.336378	0.409968	0.42499	0.40002	0.435445	0.477568	0.483557	0.482237	0.534511
	10	0.454425	0.448335	0.444275	0.607389	0.703816	0.741068	0.771214	0.769793	0.752335	0.722594	0.681181	0.687373	0.686054	0.68108	0.674076	0.67702	0.676918	0.678847	0.678238	0.679253	0.678948	0.677223	0.675396	0.68646	0.689708	0.694884	0.697523	0.711531	0.721275	0.728888	0.737211	0.746853	0.756496	0.7635	0.7703	0.522432	0.435039	0.446102	0.458587	0.572777	0.593687	0.548721	0.508932	0.566991	0.573386	0.541311	0.530552	0.582623
	12	0.605461	0.598965	0.59389	0.688591	0.726857	0.758932	0.781872	0.768879	0.740459	0.708993	0.667885	0.668088	0.663723	0.658952	0.653167	0.653877	0.651746	0.652152	0.652253	0.651949	0.65002	0.648599	0.647686	0.65205	0.656212	0.659663	0.665043	0.673772	0.684227	0.69661	0.709196	0.727365	0.739139	0.750102	0.759643	0.672452	0.698843	0.718433	0.735282	0.763297	0.733049	0.689403	0.642509	0.666971	0.661084	0.638145	0.616931	0.606374
	14	0.675091	0.665956	0.656922	0.699959	0.734673	0.767255	0.798721	0.788875	0.772838	0.744214	0.622919	0.620382	0.617032	0.613581	0.633678	0.632562	0.630836	0.631039	0.618149	0.615814	0.613479	0.611145	0.610739	0.611246	0.613784	0.616626	0.624746	0.62972	0.636927	0.647584	0.67093	0.691636	0.709704	0.727263	0.728685	0.743605	0.763398	0.782075	0.790296	0.785729	0.770706	0.734572	0.701076	0.695899	0.705035	0.695493	0.701888	NaN
	16	0.683618	0.672757	0.663926	0.706456	0.740357	0.789383	0.812322	0.806943	0.801157	0.753959	0.558871	0.552274	0.5473	0.569022	0.61084	0.6081	0.609724	0.593585	0.571864	0.568311	0.564961	0.56283	0.561104	0.55948	0.5608	0.567397	0.577142	0.579882	0.584856	0.600284	0.631242	0.649005	0.667073	0.669915	0.660374	0.686866	0.718331	0.742387	0.770199	0.765124	0.751218	0.729192	0.704222	0.693362	NaN	NaN	NaN	NaN
	18	0.693565	0.686155	0.677324	0.717215	0.775985	0.807552	0.819428	0.816484	0.805319	0.710516	0.503248	0.495534	0.507207	0.551462	0.589728	0.588104	0.57836	0.553086	0.531872	0.525274	0.519184	0.515936	0.51421	0.513297	0.515834	0.524462	0.532278	0.533496	0.544762	0.57298	0.5946	0.604852	0.609825	0.596529	0.584957	0.611043	0.640885	0.67976	0.722087	0.724117	NaN	NaN	NaN	NaN	NaN	NaN	0.730613	0.720361
	20	0.696001	0.6892	0.678542	0.748579	0.802477	0.81689	0.824807	0.818616	0.794661	0.654283	0.459196	0.469143	0.500102	0.536642	0.579679	0.570544	0.539992	0.51147	0.488733	0.48447	0.482034	0.48041	0.477771	0.478279	0.48244	0.488327	0.495838	0.502639	0.522635	0.54192	0.566281	0.563946	0.54527	0.531161	0.512688	0.539078	0.574401	0.60404	NaN	NaN	NaN	NaN	0.558465	0.5811	0.629212	0.673873	NaN	0.721579
	22	0.654385	0.646772	0.642408	0.763906	0.806029	0.818108	0.8243	0.809683	0.742286	0.549736	0.425599	0.463155	0.490154	0.532075	0.558262	0.527913	0.50132	0.479192	0.462647	0.456253	0.455136	0.45138	0.442144	0.448031	0.455745	0.462749	0.462546	0.47706	0.491778	0.510556	0.508425	0.485384	0.467519	0.446914	0.451482	0.477873	0.507816	0.534917	NaN	NaN	NaN	NaN	0.535221	0.589119	0.63449	0.672554	0.748782	0.704629
	24	0.553492	0.549229	0.545371	0.681486	0.783597	0.807349	0.812018	0.758019	0.573589	0.429253	0.425396	0.461328	0.496041	0.526898	0.51827	0.48985	0.471884	0.447117	0.43646	0.432704	0.430471	0.426715	0.411592	0.416667	0.423366	0.423772	0.412404	0.426918	0.441027	0.444681	0.414231	0.399513	0.383983	0.375863	0.396468	0.41687	0.444377	0.381648	NaN	NaN	NaN	NaN	0.496447	0.548924	0.593991	0.654182	0.764819	0.707065
	26	0.455339	0.453816	0.451888	0.579578	0.704933	0.736399	0.766545	0.58851	0.430775	0.428644	0.42702	0.461734	0.489241	0.487109	0.482542	0.463358	0.437576	0.427121	0.416464	0.41484	0.411795	0.400325	0.390073	0.392915	0.396265	0.389363	0.381344	0.394438	0.401238	0.381141	0.355765	0.338916	0.324503	0.331811	0.351096	0.376776	0.351705	NaN	NaN	NaN	NaN	NaN	0.458384	0.501523	0.557146	0.666159	0.76756	0.692042
	28	0.380633	0.380227	0.379821	0.477467	0.514819	0.557044	0.599472	0.424888	0.424584	0.42296	0.422148	0.456557	0.455948	0.452598	0.447726	0.430166	0.419306	0.407734	0.40205	0.400934	0.391291	0.376878	0.365408	0.371803	0.364393	0.35475	0.350081	0.368555	0.343687	0.320443	0.296488	0.276797	0.296691	0.295371	0.309988	0.321153	NaN	NaN	NaN	NaN	NaN	NaN	0.424178	0.458486	0.549432	0.653979	0.75203	0.671234
	30	0.316078	0.314454	0.314048	0.346326	0.376675	0.40134	0.430268	0.419509	0.418392	0.418595	0.417479	0.420524	0.420219	0.420118	0.417073	0.408546	0.402761	0.396062	0.39119	0.377385	0.366931	0.351908	0.341149	0.336175	0.330897	0.32501	0.321559	0.302071	0.282176	0.261064	0.232643	0.250914	0.25609	NaN	0.270199	NaN	NaN	NaN	NaN	NaN	NaN	NaN	NaN	0.47026	0.558059	0.653674	0.745534	0.774767
	32	0.262586	0.261165	0.260658	0.292326	0.319428	0.347442	0.35201	0.352517	0.351401	0.350893	0.353938	0.353329	0.353228	0.354547	0.3581	0.349472	0.342367	0.335871	0.336074	0.324401	0.31486	0.304202	0.30542	0.300447	0.295067	0.291108	0.299127	0.281364	0.268676	0.254669	0.21011	0.217418	0.195493	0.191738	NaN	NaN	NaN	NaN	NaN	NaN	NaN	NaN	NaN	NaN	NaN	NaN	NaN	NaN
	34	0.198234	0.198741	0.199756	0.242184	0.273041	0.286642	0.283293	0.284206	0.284105	0.28715	0.290499	0.289484	0.288875	0.29192	0.29527	0.288977	0.28177	0.280958	0.288571	0.277	0.267357	0.262688	0.268473	0.26147	0.258526	0.265022	0.284511	0.274361	0.26756	0.257308	0.191636	0.185546	NaN	NaN	NaN	NaN	NaN	NaN	NaN	NaN	NaN	NaN	NaN	NaN	NaN	NaN	NaN	NaN
	36	0.159054	0.159156	0.159257	0.195798	0.222087	0.219651	0.217824	0.217621	0.21894	0.222188	0.225741	0.225842	0.228786	0.235282	0.241677	0.228583	0.223508	0.229598	0.238429	0.221478	0.209907	0.217215	0.224421	0.219549	0.228177	0.251218	0.272229	0.273447	0.280552	0.267864	NaN	NaN	NaN	NaN	NaN	NaN	NaN	NaN	NaN	NaN	NaN	NaN	NaN	NaN	NaN	NaN	NaN	NaN
	38	0.130735	0.129111	0.130532	0.163419	0.164941	0.16555	0.164332	0.165652	0.170524	0.172554	0.174482	0.174279	0.180572	0.183719	0.186257	0.179963	0.181384	0.184125	0.187475	0.176309	0.181587	0.185952	0.193768	0.192651	0.212546	0.23782	0.271721	0.276492	0.290905	0.271112	NaN	NaN	NaN	NaN	NaN	NaN	NaN	NaN	NaN	NaN	NaN	NaN	NaN	NaN	NaN	NaN	NaN	NaN
	40	0.134693	0.131851	0.132156	0.132765	0.136622	0.140073	0.141494	0.147178	0.15205	0.153573	0.152761	0.153167	0.15743	0.160374	0.162201	0.16281	0.163216	0.163317	0.164129	0.163114	0.165246	0.170422	0.180065	0.190215	0.207978	0.235181	0.265733	0.273143	0.278319	NaN	NaN	NaN	NaN	NaN	NaN	NaN	NaN	NaN	NaN	NaN	NaN	NaN	NaN	NaN	NaN	NaN	NaN	NaN
	42	0.126573	0.122716	0.120077	0.119164	0.124442	0.129314	0.141291	0.148396	0.153877	0.153471	0.147584	0.143727	0.141088	0.142814	0.14728	0.146671	0.146772	0.144438	0.0922655	0.0906415	0.0894235	0.0910475	0.147077	0.153979	0.162607	0.178035	0.169103	0.166362	0.1554	NaN	NaN	NaN	NaN	NaN	NaN	NaN	NaN	NaN	NaN	NaN	NaN	NaN	NaN	NaN	NaN	NaN	NaN	NaN
	44	0.173975	0.168494	0.161389	0.151137	0.144336	0.148701	0.166565	0.17164	0.176614	0.173569	0.161693	0.155907	0.153065	0.152152	0.156719	0.154182	0.147686	0.110333	0.0658749	0.0640479	0.0632359	0.069732	0.11957	0.122209	0.12434	0.112972	0.0857694	0.0742996	0.067093	NaN	NaN	NaN	NaN	NaN	NaN	NaN	NaN	NaN	NaN	NaN	NaN	NaN	NaN	NaN	NaN	NaN	NaN	0.00720666
	46	0.240763	0.231831	0.218433	0.19458	0.179659	0.184836	0.19326	0.194377	0.193057	0.190012	0.181892	0.174076	0.169915	0.170219	0.170016	0.158242	0.144032	0.0728786	0.0511571	0.0494316	0.0481121	0.0644539	0.101299	0.0962241	0.091961	0.0694275	0.0584653	0.0502436	0.0430369	NaN	NaN	NaN	NaN	NaN	NaN	NaN	NaN	NaN	NaN	NaN	NaN	NaN	NaN	NaN	NaN	NaN	NaN	0.0250711
	48	0.260049	0.253959	0.240966	0.215692	0.211023	0.211125	0.215286	0.210313	0.203004	0.199858	0.193362	0.18849	0.182095	0.176005	0.171437	0.158952	0.0843484	0.0544052	0.0365408	0.0351198	0.0428339	0.0571458	0.0787657	0.0757207	0.0627284	0.0505481	0.0415144	0.0346123	0.0147178	NaN	NaN	NaN	NaN	NaN	NaN	NaN	NaN	NaN	NaN	NaN	NaN	NaN	NaN	NaN	NaN	0.0044661	0.0091352	0.0814048
	50	0.199046	0.186967	0.174787	0.171133	0.174178	0.176817	0.176918	0.170828	0.164637	0.162708	0.158648	0.159765	0.159359	0.15814	0.155501	0.101096	0.0566382	0.0368453	0.021011	0.0237515	0.0352213	0.046691	0.0634389	0.0554202	0.0437475	0.0353228	0.0266951	0.0140073	0.00507511	NaN	NaN	NaN	NaN	NaN	NaN	NaN	NaN	NaN	NaN	NaN	NaN	NaN	NaN	NaN	NaN	NaN	NaN	NaN
	52	0.118047	0.107998	0.0988632	0.109622	0.116626	0.115713	0.11013	0.0975436	0.0888145	0.0853634	0.0832318	0.088916	0.09257	0.0957166	0.0982542	0.0556232	0.0358303	0.0200974	0.0114698	0.0175599	0.0260861	0.0372513	0.0480106	0.0380633	0.0288266	0.022229	0.0159359	NaN	NaN	NaN	NaN	NaN	NaN	NaN	NaN	NaN	NaN	NaN	NaN	NaN	NaN	NaN	NaN	NaN	NaN	NaN	NaN	NaN
	54	0.143626	0.121701	0.111551	0.12028	0.136114	0.143524	0.130938	0.112667	0.0961226	0.0845514	0.0720666	0.0717621	0.069935	0.0719651	0.0708486	0.046082	0.0278116	0.0151238	0.0117743	0.0172554	0.0264921	0.0367438	0.0407024	0.0312627	0.0239545	0.0177629	NaN	NaN	NaN	NaN	NaN	NaN	NaN	NaN	NaN	NaN	NaN	NaN	NaN	NaN	NaN	NaN	NaN	NaN	NaN	NaN	NaN	NaN
	56	0.157227	0.140175	0.1284	0.150426	0.187881	0.228685	0.230207	0.206963	0.183618	0.149716	0.0858709	0.0709501	0.0595818	0.0550142	0.0507511	0.0328867	0.0189809	0.0105562	0.00943971	0.0152253	0.024056	0.0350183	0.0320747	0.024665	0.0191839	NaN	NaN	NaN	NaN	NaN	NaN	NaN	NaN	NaN	NaN	NaN	NaN	NaN	NaN	NaN	NaN	NaN	NaN	NaN	NaN	NaN	NaN	NaN
	58	0.157836	0.163622	0.175802	0.248376	0.333435	0.419407	0.421843	0.385708	0.322676	0.246853	0.134998	0.0777507	0.0523752	0.0420219	0.0369468	0.0205035	0.0115713	0.00730816	0.00751117	0.0128908	0.0199959	0.0249695	0.0233455	0.0184734	NaN	NaN	NaN	NaN	NaN	NaN	NaN	NaN	NaN	NaN	NaN	NaN	NaN	NaN	NaN	NaN	NaN	NaN	NaN	NaN	0.703613	0.84054	0.847848	0.840743
	60	0.202903	0.294458	0.367743	0.473	0.693057	0.750305	0.648904	0.416159	0.337901	0.204425	NaN	NaN	NaN	NaN	0.0261876	0.0132968	0.00629314	0.00588713	0.00609013	0.0107592	0.0167479	NaN	NaN	NaN	NaN	NaN	NaN	NaN	NaN	NaN	NaN	NaN	NaN	NaN	NaN	NaN	NaN	NaN	NaN	NaN	NaN	NaN	NaN	0.181994	0.811409	0.83242	0.840032	0.834551
	62	0.449452	0.580999	0.680369	0.785323	0.806334	0.803796	0.725538	0.453613	NaN	NaN	NaN	NaN	NaN	NaN	NaN	NaN	NaN	NaN	NaN	NaN	NaN	NaN	NaN	NaN	NaN	NaN	NaN	NaN	NaN	NaN	NaN	NaN	NaN	NaN	NaN	NaN	NaN	NaN	NaN	NaN	NaN	NaN	NaN	NaN	0.707674	0.790398	0.820443	0.81283
	64	0.649614	0.697016	0.661287	0.764413	0.814555	0.818717	0.78989	0.520909	0.302883	0.114799	0.0661795	NaN	NaN	NaN	NaN	NaN	NaN	NaN	NaN	NaN	NaN	NaN	NaN	NaN	NaN	NaN	NaN	NaN	NaN	NaN	NaN	NaN	NaN	NaN	NaN	NaN	NaN	NaN	NaN	NaN	NaN	NaN	NaN	NaN	NaN	0.569834	0.802883	0.711125
	66	NaN	0.665449	0.673467	NaN	0.832318	0.830999	0.817397	0.755075	NaN	NaN	NaN	NaN	NaN	NaN	NaN	NaN	NaN	NaN	NaN	NaN	NaN	NaN	NaN	NaN	NaN	NaN	NaN	NaN	NaN	NaN	NaN	NaN	NaN	NaN	NaN	NaN	NaN	NaN	NaN	NaN	NaN	NaN	NaN	NaN	NaN	NaN	NaN	0.820341
	68	NaN	NaN	NaN	0.86084	0.853634	0.842672	0.831506	0.819225	0.820544	NaN	NaN	NaN	NaN	NaN	NaN	NaN	NaN	NaN	NaN	NaN	NaN	NaN	NaN	NaN	NaN	NaN	NaN	NaN	NaN	NaN	NaN	NaN	NaN	0.796082	0.812525	0.82633	0.845108	NaN	NaN	0.874442	NaN	NaN	0.883069	NaN	NaN	NaN	NaN	0.940317
	70	0.932197	0.916565	0.89931	0.886825	0.877182	0.8716	0.864799	0.854243	0.853735	0.871194	NaN	NaN	NaN	NaN	NaN	NaN	NaN	NaN	NaN	NaN	0.902659	0.887434	0.87972	0.873731	0.877588	NaN	NaN	0.838408	0.826228	0.817499	0.821864	0.820646	0.830796	0.830897	NaN	NaN	NaN	0.865205	0.912911	0.893829	0.905704	0.905603	0.902152	0.914637	0.933009	0.93514	0.944072	0.94732
	72	0.957775	0.949553	0.934937	0.922655	0.916261	0.910983	0.90743	0.905501	0.906212	0.913216	0.928542	0.937881	0.935343	0.935242	0.941129	0.943768	0.946914	0.947828	0.948741	0.945696	0.938693	0.930369	0.92367	0.915652	0.908851	0.896569	0.878502	0.848356	0.838104	0.831405	0.836784	0.846021	NaN	NaN	NaN	NaN	NaN	NaN	0.924888	0.923569	0.923163	0.91078	0.914028	NaN	0.925091	0.927426	NaN	NaN
	74	0.989647	0.984064	0.974929	0.969143	0.965388	0.963053	0.960922	0.959907	0.959298	0.960414	0.962546	0.962749	0.961328	0.961226	0.963967	0.964779	0.966098	0.967418	0.967621	0.969955	0.970767	0.972493	0.973102	0.970463	0.966301	0.955136	0.932095	0.892306	0.901644	NaN	NaN	NaN	0.925802	0.937069	0.940824	0.942448	0.942347	0.943971	0.94326	0.943565	0.941027	0.917885	0.912708	NaN	NaN	0.913317	0.905806	0.899817
	76	0.996244	0.994417	0.993504	0.99188	0.98985	0.988733	0.987921	0.987109	0.986196	0.985587	0.984876	0.985079	0.983049	0.982948	0.983557	0.982136	0.98041	0.981019	0.981222	0.983252	0.985384	0.986805	0.987718	0.992286	0.991372	0.990053	0.987515	0.978583	0.96214	0.95808	0.947625	0.957166	0.959602	0.969549	0.988226	0.994011	0.987312	0.982034	0.969448	0.956456	0.960313	0.933922	0.915043	0.942245	0.950467	0.939302	0.93717	0.930978
	78	NaN	NaN	NaN	NaN	NaN	NaN	NaN	NaN	NaN	NaN	NaN	NaN	NaN	NaN	NaN	NaN	NaN	NaN	NaN	NaN	NaN	NaN	NaN	NaN	NaN	NaN	NaN	NaN	NaN	NaN	NaN	NaN	NaN	NaN	NaN	NaN	NaN	NaN	NaN	NaN	NaN	NaN	NaN	NaN	NaN	NaN	NaN	NaN
	80	NaN	NaN	NaN	NaN	NaN	NaN	NaN	NaN	NaN	NaN	NaN	NaN	NaN	NaN	NaN	NaN	NaN	NaN	NaN	NaN	NaN	NaN	NaN	NaN	NaN	NaN	NaN	NaN	NaN	NaN	NaN	NaN	NaN	NaN	NaN	NaN	NaN	NaN	NaN	NaN	NaN	NaN	NaN	NaN	NaN	NaN	NaN	NaN
	82	NaN	NaN	NaN	NaN	NaN	NaN	NaN	NaN	NaN	NaN	NaN	NaN	NaN	NaN	NaN	NaN	NaN	NaN	NaN	NaN	NaN	NaN	NaN	NaN	NaN	NaN	NaN	NaN	NaN	NaN	NaN	NaN	NaN	NaN	NaN	NaN	NaN	NaN	NaN	NaN	NaN	NaN	NaN	NaN	NaN	NaN	NaN	NaN
	84	NaN	NaN	NaN	NaN	NaN	NaN	NaN	NaN	NaN	NaN	NaN	NaN	NaN	NaN	NaN	NaN	NaN	NaN	NaN	NaN	NaN	NaN	NaN	NaN	NaN	NaN	NaN	NaN	NaN	NaN	NaN	NaN	NaN	NaN	NaN	NaN	NaN	NaN	NaN	NaN	NaN	NaN	NaN	NaN	NaN	NaN	NaN	NaN
	86	NaN	NaN	NaN	NaN	NaN	NaN	NaN	NaN	NaN	NaN	NaN	NaN	NaN	NaN	NaN	NaN	NaN	NaN	NaN	NaN	NaN	NaN	NaN	NaN	NaN	NaN	NaN	NaN	NaN	NaN	NaN	NaN	NaN	NaN	NaN	NaN	NaN	NaN	NaN	NaN	NaN	NaN	NaN	NaN	NaN	NaN	NaN	NaN
	88	NaN	NaN	NaN	NaN	NaN	NaN	NaN	NaN	NaN	NaN	NaN	NaN	NaN	NaN	NaN	NaN	NaN	NaN	NaN	NaN	NaN	NaN	NaN	NaN	NaN	NaN	NaN	NaN	NaN	NaN	NaN	NaN	NaN	NaN	NaN	NaN	NaN	NaN	NaN	NaN	NaN	NaN	NaN	NaN	NaN	NaN	NaN	NaN
[truncated: 132 more columns]

## Sheet: EUPHAUSIIDS
RANKED NICHE SATURATION OF EUPHAUSIIDS [BETWEEN 0 AND 1 (see Fig. 5)]								Nan: Not a Number
	Longitudes	-180	-178	-176	-174	-172	-170	-168	-166	-164	-162	-160	-158	-156	-154	-152	-150	-148	-146	-144	-142	-140	-138	-136	-134	-132	-130	-128	-126	-124	-122	-120	-118	-116	-114	-112	-110	-108	-106	-104	-102	-100	-98	-96	-94	-92	-90	-88	-86
Latitudes	-88	NaN	NaN	NaN	NaN	NaN	NaN	NaN	NaN	NaN	NaN	NaN	NaN	NaN	NaN	NaN	NaN	NaN	NaN	NaN	NaN	NaN	NaN	NaN	NaN	NaN	NaN	NaN	NaN	NaN	NaN	NaN	NaN	NaN	NaN	NaN	NaN	NaN	NaN	NaN	NaN	NaN	NaN	NaN	NaN	NaN	NaN	NaN	NaN
	-86	NaN	NaN	NaN	NaN	NaN	NaN	NaN	NaN	NaN	NaN	NaN	NaN	NaN	NaN	NaN	NaN	NaN	NaN	NaN	NaN	NaN	NaN	NaN	NaN	NaN	NaN	NaN	NaN	NaN	NaN	NaN	NaN	NaN	NaN	NaN	NaN	NaN	NaN	NaN	NaN	NaN	NaN	NaN	NaN	NaN	NaN	NaN	NaN
	-84	NaN	NaN	NaN	NaN	NaN	NaN	NaN	NaN	NaN	NaN	NaN	NaN	NaN	NaN	NaN	NaN	NaN	NaN	NaN	NaN	NaN	NaN	NaN	NaN	NaN	NaN	NaN	NaN	NaN	NaN	NaN	NaN	NaN	NaN	NaN	NaN	NaN	NaN	NaN	NaN	NaN	NaN	NaN	NaN	NaN	NaN	NaN	NaN
	-82	NaN	NaN	NaN	NaN	NaN	NaN	NaN	NaN	NaN	NaN	NaN	NaN	NaN	NaN	NaN	NaN	NaN	NaN	NaN	NaN	NaN	NaN	NaN	NaN	NaN	NaN	NaN	NaN	NaN	NaN	NaN	NaN	NaN	NaN	NaN	NaN	NaN	NaN	NaN	NaN	NaN	NaN	NaN	NaN	NaN	NaN	NaN	NaN
	-80	NaN	NaN	NaN	NaN	NaN	NaN	NaN	NaN	NaN	NaN	NaN	NaN	NaN	NaN	NaN	NaN	NaN	NaN	NaN	NaN	NaN	NaN	NaN	NaN	NaN	NaN	NaN	NaN	NaN	NaN	NaN	NaN	NaN	NaN	NaN	NaN	NaN	NaN	NaN	NaN	NaN	NaN	NaN	NaN	NaN	NaN	NaN	NaN
	-78	NaN	NaN	NaN	NaN	NaN	NaN	NaN	NaN	NaN	NaN	NaN	NaN	NaN	NaN	NaN	NaN	NaN	NaN	NaN	NaN	NaN	NaN	NaN	NaN	NaN	NaN	NaN	NaN	NaN	NaN	NaN	NaN	NaN	NaN	NaN	NaN	NaN	NaN	NaN	NaN	NaN	NaN	NaN	NaN	NaN	NaN	NaN	NaN
	-76	NaN	NaN	NaN	NaN	NaN	NaN	NaN	NaN	NaN	NaN	NaN	NaN	NaN	NaN	NaN	NaN	NaN	NaN	NaN	NaN	NaN	NaN	NaN	NaN	NaN	NaN	NaN	NaN	NaN	NaN	NaN	NaN	NaN	NaN	NaN	NaN	NaN	NaN	NaN	NaN	NaN	NaN	NaN	NaN	NaN	NaN	NaN	NaN
	-74	NaN	NaN	NaN	NaN	NaN	NaN	NaN	NaN	NaN	NaN	NaN	NaN	NaN	NaN	NaN	NaN	NaN	NaN	NaN	NaN	NaN	NaN	NaN	NaN	NaN	NaN	NaN	NaN	NaN	NaN	NaN	NaN	NaN	NaN	NaN	NaN	NaN	NaN	NaN	NaN	NaN	NaN	NaN	NaN	NaN	NaN	NaN	NaN
	-72	0.98244	0.982846	0.985485	0.989444	0.990865	0.99188	0.992387	0.992083	0.991981	0.991778	0.991575	0.992184	0.992793	0.993808	0.99462	0.994519	0.994113	0.994214	0.994011	0.993605	0.993504	0.993098	0.992996	0.994823	0.995331	0.996346	0.996853	0.997056	0.996447	0.995432	0.994417	0.992286	0.991169	0.990053	0.992489	0.99594	0.996143	0.995128	0.993402	0.994925	0.996752	0.997462	0.997868	0.99797	0.997564	0.997767	0.996955	0.995838
	-70	0.981425	0.981222	0.982034	0.983049	0.984775	0.98579	0.986602	0.986297	0.985079	0.984572	0.984267	0.9865	0.987109	0.988733	0.989241	0.988936	0.989038	0.987921	0.987515	0.986399	0.984064	0.981933	0.982542	0.985587	0.988226	0.990256	0.991372	0.98985	0.988835	0.985384	0.981324	0.979294	0.975944	0.974624	0.974421	0.973508	0.971884	0.97026	0.969042	0.969346	0.971275	0.972696	0.975842	0.980004	0.98173	0.985993	0.983557	0.980715
	-68	0.970158	0.969752	0.970463	0.971072	0.972087	0.973	0.973406	0.97503	0.975132	0.974827	0.974929	0.976654	0.979395	0.980106	0.980207	0.9797	0.978888	0.976756	0.975436	0.973609	0.972797	0.970869	0.969955	0.969143	0.968636	0.968331	0.968027	0.967418	0.966301	0.963358	0.960313	0.956151	0.9527	0.950873	0.94935	0.945696	0.940926	0.935749	0.933313	0.9324	0.932704	0.934734	0.935851	0.938185	0.939809	0.944174	0.945392	0.947828
	-66	0.943565	0.942651	0.945899	0.950974	0.953715	0.955847	0.958283	0.960617	0.960922	0.961835	0.961531	0.962749	0.964474	0.9662	0.967113	0.96691	0.965591	0.964982	0.964068	0.962647	0.961226	0.959602	0.957065	0.953207	0.950365	0.944478	0.941433	0.936663	0.934024	0.928948	0.923772	0.918392	0.912708	0.909359	0.905806	0.903979	0.902456	0.900629	0.89799	0.897686	0.898904	0.901035	0.902355	0.903471	0.903065	0.902964	0.903167	0.907125
	-64	0.900731	0.901137	0.904791	0.908242	0.911896	0.91758	0.923569	0.930471	0.933821	0.93514	0.935445	0.938388	0.942144	0.948031	0.95067	0.950771	0.949959	0.948335	0.946204	0.942956	0.938997	0.935039	0.931181	0.924178	0.919712	0.913013	0.910069	0.904385	0.899005	0.895453	0.892814	0.886622	0.879009	0.871498	0.867032	0.866626	0.868453	0.868859	0.86551	0.865611	0.867337	0.869773	0.871194	0.872919	0.872412	0.870585	0.869367	0.873122
	-62	0.872006	0.873934	0.876776	0.87972	0.881648	0.883983	0.885911	0.889058	0.891596	0.893626	0.895148	0.901949	0.910272	0.917986	0.924482	0.928136	0.926918	0.924888	0.92367	0.920219	0.914535	0.911186	0.907633	0.90134	0.896366	0.891291	0.889261	0.881039	0.875863	0.872716	0.870179	0.862566	0.853025	0.827649	0.806638	0.80745	0.810901	0.810191	0.765631	0.760556	0.763398	0.77771	0.736196	0.756801	0.751827	0.723711	0.723203	0.7635
	-60	0.783699	0.809988	0.834145	0.838916	0.842672	0.842164	0.831303	0.842367	0.849878	0.855968	0.858506	0.869874	0.882359	0.894032	0.90205	0.907937	0.909765	0.908445	0.904892	0.896468	0.889464	0.884287	0.881242	0.875355	0.869671	0.864495	0.864292	0.856577	0.846224	0.837596	0.830288	0.785526	0.699553	0.624137	0.587292	0.575619	0.559886	0.528015	0.465083	0.466606	0.471376	0.462241	0.412911	0.422858	0.414129	0.403674	0.414332	0.447929
	-58	0.501218	0.514007	0.539383	0.555116	0.564657	0.523752	0.476147	0.486196	0.511774	0.527	0.536439	0.650832	0.798417	0.853431	0.86825	0.876675	0.881344	0.880024	0.872615	0.858404	0.825112	0.807146	0.814657	0.779334	0.697219	0.67702	0.669103	0.594905	0.561409	0.560191	0.561916	0.52294	0.472594	0.439505	0.412099	0.394032	0.374746	0.325112	0.28918	0.30065	0.315773	0.285221	0.251523	0.254669	0.247462	0.253959	0.267357	0.293544
	-56	0.32836	0.323082	0.337698	0.349878	0.346326	0.304811	0.276086	0.274868	0.267966	0.247158	0.22432	0.260861	0.303898	0.373021	0.452192	0.520503	0.561206	0.545473	0.476756	0.363479	0.297909	0.31557	0.365611	0.361449	0.339829	0.363276	0.396671	0.363581	0.357186	0.375558	0.398498	0.373833	0.338611	0.319123	0.300751	0.286338	0.273752	0.249898	0.228279	0.242793	0.242286	0.21285	0.188693	0.189099	0.191332	0.202497	0.213764	0.243504
	-54	0.271823	0.257308	0.250914	0.242083	0.217621	0.194275	0.168697	0.165043	0.147178	0.127994	0.111551	0.1216	0.130836	0.138754	0.150122	0.157734	0.16078	0.159562	0.151949	0.132562	0.137333	0.154994	0.17296	0.176005	0.20067	0.225335	0.26553	0.263804	0.270706	0.289281	0.3108	0.300548	0.289992	0.273041	0.257207	0.248173	0.233354	0.218433	0.205238	0.219448	0.202192	0.180268	0.160678	0.16149	0.167276	0.181384	0.195798	0.221681
	-52	0.257105	0.229598	0.210922	0.186257	0.161084	0.136724	0.115814	0.109724	0.0987617	0.0894235	0.0806943	0.0833333	0.0846529	0.0858709	0.0871904	0.0880024	0.088713	0.089728	0.090946	0.0908445	0.0962241	0.104344	0.114292	0.124746	0.1554	0.187881	0.226147	0.233658	0.246244	0.26756	0.285627	0.284612	0.276492	0.259744	0.244519	0.235282	0.22229	0.208993	0.198132	0.199452	0.176817	0.159968	0.140987	0.146062	0.156922	0.167479	0.180471	0.190012
	-50	0.234369	0.21082	0.189911	0.153877	0.126878	0.108506	0.0954121	0.0896265	0.0818108	0.0766342	0.0706456	0.0714576	0.0718636	0.0726756	0.0734876	0.0742996	0.0753147	0.0767357	0.0774462	0.0801868	0.0867844	0.09257	0.0974421	0.113683	0.143626	0.177933	0.220057	0.22635	0.236602	0.252639	0.269793	0.273955	0.270808	0.260049	0.246752	0.227568	0.213155	0.201786	0.19052	0.176208	0.160881	0.140885	0.123731	0.133374	0.144133	0.153674	0.163622	0.156212
	-48	0.231324	0.211226	0.19255	0.158242	0.132968	0.113073	0.104243	0.0970361	0.091149	0.0839423	0.0854649	0.0865814	0.0877994	0.0886114	0.0819123	0.0834348	0.0851604	0.0869874	0.0885099	0.0941941	0.0994722	0.105359	0.112769	0.139972	0.170118	0.206354	0.235688	0.241575	0.247564	0.255278	0.259034	0.265022	0.259947	0.249492	0.236196	0.221884	0.207674	0.198234	0.187576	0.1689	0.155095	0.137637	0.131648	0.140682	0.151441	0.160171	0.161998	0.149919
	-46	0.231527	0.216504	0.203715	0.171539	0.150731	0.134592	0.130329	0.116829	0.109318	0.105461	0.118453	0.121397	0.124543	0.119976	0.100893	0.102314	0.103938	0.105765	0.1081	0.115002	0.122716	0.134186	0.145859	0.170727	0.203613	0.233049	0.250812	0.257917	0.261571	0.261267	0.248985	0.24868	0.246041	0.23985	0.225233	0.213256	0.204832	0.196508	0.186764	0.16961	0.155704	0.144742	0.146366	0.156009	0.163926	0.168392	0.166261	0.155907
	-44	0.229091	0.223305	0.219143	0.192753	0.169915	0.16484	0.161795	0.149716	0.136927	0.15337	0.171336	0.17367	0.177223	0.150325	0.121701	0.124239	0.127182	0.130024	0.132054	0.142306	0.152253	0.161693	0.169813	0.198843	0.22838	0.24259	0.258628	0.261876	0.263297	0.250711	0.239444	0.239139	0.237515	0.224827	0.213662	0.205542	0.197726	0.190114	0.183719	0.167073	0.153167	0.15408	0.156415	0.164231	0.171133	0.170219	0.168291	0.159663
	-42	0.240357	0.240154	0.240459	0.214982	0.205339	0.201482	0.196305	0.183618	0.190418	0.208181	0.229497	0.23173	0.20879	0.178339	0.150528	0.152456	0.154892	0.157531	0.158749	0.166362	0.173873	0.183415	0.191738	0.218737	0.238124	0.251015	0.265733	0.266951	0.259643	0.246955	0.234775	0.233455	0.225842	0.216606	0.206963	0.198335	0.191636	0.186358	0.180572	0.16555	0.162708	0.162911	0.163114	0.170321	0.172655	0.172452	0.172351	0.164332
	-40	0.272229	0.27365	0.277406	0.260455	0.251624	0.244011	0.235993	0.231222	0.252233	0.275376	0.295879	0.284105	0.246447	0.211125	0.182704	0.184125	0.185851	0.187373	0.18849	0.198437	0.206659	0.213459	0.223	0.24462	0.25741	0.269082	0.278624	0.27497	0.266037	0.253553	0.241169	0.237008	0.226248	0.217925	0.207978	0.201685	0.195595	0.188896	0.183821	0.173264	0.173975	0.17499	0.175193	0.180877	0.180978	0.181283	0.181486	0.178847
	-38	0.306638	0.309886	0.314048	0.307958	0.298315	0.290093	0.283902	0.301157	0.326736	0.35678	0.388754	0.330288	0.288571	0.251827	0.21894	0.219955	0.220666	0.221985	0.220463	0.228583	0.238327	0.246853	0.258425	0.268169	0.277609	0.286439	0.293747	0.28583	0.276391	0.266748	0.253451	0.242184	0.233151	0.224624	0.218839	0.209907	0.204629	0.199046	0.190926	0.191027	0.191433	0.191941	0.192042	0.192144	0.192448	0.193159	0.194478	0.202903
	-36	0.325924	0.327548	0.329578	0.318717	0.30948	0.298011	0.307247	0.329679	0.35881	0.389972	0.405501	0.347442	0.300142	0.267052	0.252741	0.253248	0.253147	0.253756	0.22767	0.237109	0.24594	0.256699	0.266849	0.274665	0.283597	0.291311	0.291819	0.283496	0.274462	0.266139	0.254771	0.244316	0.235485	0.225944	0.24188	0.232948	0.224929	0.218027	0.197523	0.197625	0.198944	0.19935	0.199756	0.199959	0.200467	0.201279	0.214576	0.224117
	-34	0.352314	0.35069	0.350792	0.337799	0.326431	0.331709	0.344093	0.374036	0.401746	0.416971	0.428441	0.382663	0.324198	0.304405	0.294965	0.294762	0.294559	0.276188	0.247868	0.258323	0.267458	0.275071	0.283699	0.291007	0.299838	0.302274	0.301563	0.293443	0.285729	0.277101	0.268879	0.259338	0.248477	0.262789	0.279233	0.271011	0.262688	0.237921	0.212343	0.212444	0.212749	0.213053	0.213967	0.214373	0.215591	0.227873	0.246346	0.259237
	-32	0.375863	0.375355	0.375051	0.361145	0.362363	0.378705	0.391596	0.415246	0.430166	0.44326	0.452801	0.410171	0.380735	0.365307	0.349675	0.348965	0.327142	0.295168	0.270909	0.27903	0.286744	0.294864	0.304101	0.314454	0.319326	0.318616	0.31821	0.308668	0.297503	0.289383	0.281872	0.272838	0.278827	0.295067	0.316484	0.306334	0.286845	0.261774	0.232136	0.232846	0.233861	0.234064	0.234978	0.23579	0.24797	0.269488	0.287251	0.295676
	-30	0.409156	0.408648	0.409257	0.406821	0.417174	0.42773	0.438997	0.457268	0.468534	0.479497	0.488327	0.459907	0.448234	0.435851	0.425599	0.412607	0.371397	0.33039	0.297199	0.30877	0.319935	0.333029	0.344296	0.354547	0.355055	0.353735	0.353228	0.339322	0.327446	0.314758	0.304608	0.307755	0.329984	0.356374	0.386114	0.358404	0.319834	0.289687	0.264718	0.264007	0.264109	0.26421	0.263601	0.271518	0.287657	0.30674	0.331202	0.345818
	-28	0.446813	0.446711	0.446914	0.457978	0.469346	0.480207	0.483049	0.493402	0.504365	0.516342	0.522127	0.510556	0.499492	0.488226	0.481933	0.449147	0.416362	0.378299	0.337292	0.353431	0.368149	0.385911	0.398193	0.397889	0.398599	0.398701	0.395148	0.383272	0.366119	0.350487	0.345311	0.37566	0.401847	0.423772	0.439606	0.405907	0.362566	0.321864	0.292529	0.292935	0.291717	0.292123	0.288875	0.306232	0.328461	0.355156	0.387333	0.402152
	-26	0.515936	0.516037	0.515834	0.528319	0.540398	0.547199	0.523853	0.53512	0.548011	0.55542	0.544864	0.531973	0.521011	0.512891	0.513297	0.479903	0.447117	0.416159	0.392408	0.406516	0.417682	0.428745	0.441433	0.441535	0.441636	0.439403	0.427629	0.416261	0.404385	0.396062	0.418494	0.438896	0.460211	0.476248	0.473914	0.440926	0.406618	0.364596	0.334653	0.333739	0.332217	0.32907	0.30471	0.327954	0.353532	0.384287	0.409968	0.420219
	-24	0.595615	0.597341	0.597747	0.610536	0.620991	0.595209	0.573386	0.582217	0.595311	0.581608	0.573691	0.5608	0.549635	0.550345	0.549736	0.514109	0.482339	0.461632	0.439809	0.450974	0.463358	0.473711	0.485384	0.485181	0.482745	0.470361	0.459501	0.446204	0.435343	0.458486	0.479395	0.496244	0.515124	0.5135	0.511571	0.474726	0.442245	0.416565	0.39119	0.389464	0.386013	0.354141	0.32704	0.350284	0.384592	0.40743	0.428035	0.44123
	-22	0.683719	0.683821	0.684227	0.695899	0.677426	0.651644	0.629314	0.642712	0.631547	0.619265	0.605258	0.593281	0.59389	0.592976	0.592672	0.558668	0.5338	0.51218	0.488429	0.500609	0.511977	0.522737	0.532785	0.531161	0.517357	0.503654	0.488733	0.476959	0.496447	0.515733	0.535018	0.557755	0.555826	0.551868	0.548112	0.509846	0.484673	0.460313	0.434024	0.432704	0.409663	0.382054	0.349269	0.380024	0.405197	0.426309	0.44732	0.46011
	-20	0.766951	0.767052	0.768473	0.751523	0.732034	0.713764	0.694174	0.687678	0.675396	0.662404	0.648701	0.648092	0.648396	0.648498	0.648599	0.623122	0.595818	0.572574	0.546082	0.55745	0.565469	0.576228	0.58242	0.571153	0.555014	0.539586	0.523955	0.539078	0.559683	0.577446	0.599472	0.597036	0.590235	0.587596	0.584754	0.554608	0.527406	0.50132	0.475233	0.455136	0.429151	0.406009	0.377081	0.405095	0.425396	0.446407	0.468839	0.49868
	-18	0.802984	0.804101	0.805319	0.791007	0.773853	0.752741	0.74056	0.728989	0.718534	0.708486	0.707572	0.707877	0.70808	0.707775	0.715895	0.693362	0.667073	0.638246	0.6081	0.617032	0.626472	0.634592	0.642408	0.624746	0.604852	0.584247	0.557653	0.57633	0.593991	0.613378	0.623427	0.61825	0.612363	0.605765	0.613581	0.581405	0.555319	0.527203	0.511267	0.484876	0.461328	0.435952	0.382866	0.407937	0.427527	0.450264	0.44458	0.476045
	-16	0.822879	0.824198	0.825619	0.814758	0.800954	0.79192	0.781567	0.770199	0.758526	0.756598	0.755481	0.754872	0.754263	0.761774	0.771417	0.744519	0.718636	0.694072	0.665347	0.674787	0.684125	0.691433	0.69732	0.678136	0.653573	0.625152	0.588205	0.607998	0.626167	0.634795	0.641291	0.633272	0.629618	0.633171	0.64119	0.612058	0.579172	0.562525	0.546285	0.519184	0.494113	0.444275	0.385302	0.408546	0.428238	0.424178	0.41352	0.445899
	-14	0.83516	0.835972	0.83648	0.828969	0.821661	0.814352	0.806537	0.797808	0.794762	0.794255	0.793138	0.791819	0.796996	0.804202	0.80877	0.789992	0.767255	0.740053	0.712647	0.717519	0.724523	0.729192	0.734978	0.717113	0.69052	0.653877	0.620889	0.638855	0.645554	0.650426	0.657125	0.650122	0.652558	0.662505	0.669509	0.639667	0.621701	0.600589	0.584653	0.558465	0.504669	0.447625	0.388957	0.410881	0.405603	0.391799	0.376776	0.416058
	-12	0.840641	0.841149	0.841555	0.837698	0.833232	0.828258	0.820747	0.818819	0.81821	0.817702	0.816382	0.820037	0.823894	0.828867	0.831709	0.81892	0.800853	0.779131	0.753451	0.758323	0.761267	0.76553	0.771011	0.744214	0.713561	0.684633	0.647584	0.658242	0.663926	0.669306	0.677629	0.678948	0.686866	0.690926	0.698944	0.680268	0.661389	0.645047	0.631445	0.5743	0.512688	0.454222	0.394742	0.390378	0.371295	0.355968	0.337393	0.329375
	-10	0.834348	0.834247	0.833435	0.828766	0.822168	0.813845	0.809683	0.807958	0.805116	0.803086	0.783496	0.791616	0.798011	0.803593	0.797706	0.773447	0.745635	0.71823	0.715388	0.721478	0.723914	0.727568	0.748883	0.720564	0.690621	0.654385	0.64728	0.65337	0.660171	0.667377	0.645757	0.653167	0.661998	0.671234	0.659562	0.643626	0.626776	0.610028	0.592773	0.531872	0.474117	0.415144	0.384896	0.366525	0.346833	0.331303	0.316179	0.293341
	-8	0.807653	0.80674	0.80471	0.794356	0.782278	0.775985	0.773346	0.767661	0.762688	0.735993	0.701786	0.709805	0.71691	0.708993	0.693971	0.662099	0.62972	0.624543	0.632054	0.637434	0.644235	0.66961	0.699756	0.667174	0.632866	0.62566	0.631953	0.638043	0.644539	0.625761	0.594194	0.602213	0.611348	0.602416	0.586074	0.571864	0.557856	0.542022	0.527609	0.468433	0.411287	0.379923	0.362464	0.345209	0.328157	0.313134	0.299533	0.280451
	-6	0.755786	0.752335	0.748782	0.731222	0.72503	0.719752	0.714982	0.711328	0.684937	0.640885	0.594296	0.604344	0.595514	0.577751	0.560292	0.528421	0.522229	0.529436	0.53786	0.547097	0.572879	0.604446	0.637333	0.602314	0.596833	0.60272	0.608709	0.617337	0.59866	0.570341	0.542225	0.550142	0.543849	0.528827	0.512992	0.499086	0.486602	0.473	0.46082	0.400934	0.366626	0.349168	0.335059	0.321965	0.310394	0.295371	0.284917	0.264413
	-4	0.68514	0.678441	0.672046	0.664129	0.657531	0.653065	0.646874	0.616017	0.571458	0.528522	0.487109	0.480715	0.463967	0.447219	0.42976	0.426411	0.434125	0.443362	0.449046	0.471985	0.502132	0.534917	0.5676	0.562322	0.568108	0.575315	0.581202	0.566484	0.539281	0.512383	0.486906	0.480309	0.467722	0.456354	0.442651	0.427426	0.414028	0.400426	0.387536	0.348457	0.33445	0.321762	0.309988	0.296387	0.287048	0.278116	0.267763	0.23041
	-2	0.619874	0.613886	0.609521	0.602619	0.598762	0.592367	0.579273	0.534003	0.49188	0.452903	0.42905	0.414637	0.398904	0.378806	0.354852	0.36419	0.374848	0.38713	0.419204	0.449553	0.481425	0.512789	0.52162	0.530146	0.537657	0.546894	0.546793	0.518778	0.495432	0.47097	0.454425	0.441332	0.427121	0.41555	0.403573	0.38916	0.371498	0.355765	0.359013	0.34186	0.328766	0.316078	0.30339	0.292732	0.284409	0.276695	0.262383	0.222493
	0	0.578664	0.574807	0.569529	0.563439	0.557247	0.543544	0.526594	0.485688	0.446305	0.421133	0.403979	0.386521	0.364799	0.34389	0.326939	0.33516	0.343484	0.38784	0.431587	0.463865	0.493301	0.50335	0.501015	0.510353	0.517763	0.519387	0.518067	0.495128	0.470057	0.453004	0.440215	0.42702	0.415753	0.403776	0.389769	0.373731	0.359115	0.362261	0.378197	0.363073	0.346935	0.334247	0.321356	0.310698	0.298924	0.285424	0.269285	0.229801
	2	0.553999	0.549838	0.546488	0.54121	0.526492	0.507511	0.490966	0.451279	0.427933	0.41281	0.39393	0.372513	0.352111	0.333841	0.317499	0.327243	0.365916	0.418291	0.460719	0.491778	0.501523	0.499797	0.498579	0.508932	0.509338	0.508628	0.507714	0.484369	0.468128	0.456151	0.443159	0.429354	0.418392	0.407734	0.393626	0.377994	0.381547	0.394539	0.410069	0.399005	0.388449	0.374137	0.361246	0.344905	0.324401	0.303695	0.287353	0.250305
	4	0.536541	0.531669	0.527304	0.515428	0.499695	0.483455	0.466707	0.441941	0.425091	0.410577	0.392915	0.372412	0.354344	0.334856	0.317905	0.35607	0.411896	0.456963	0.499391	0.509947	0.508222	0.506192	0.504974	0.508831	0.506699	0.505887	0.505989	0.489647	0.478279	0.46691	0.455238	0.443565	0.430877	0.419712	0.41078	0.414434	0.425903	0.437069	0.450771	0.442956	0.431181	0.42164	0.413317	0.394438	0.36754	0.340438	0.318413	0.280045
	6	0.577243	0.573589	0.56892	0.551969	0.535323	0.519996	0.518879	0.503045	0.487312	0.472797	0.442854	0.426918	0.413114	0.397584	0.389566	0.436866	0.482542	0.529334	0.552172	0.550447	0.548214	0.546691	0.499898	0.499594	0.499289	0.5	0.515327	0.502639	0.490865	0.481324	0.448132	0.436764	0.426512	0.417783	0.391291	0.40814	0.419509	0.431283	0.444884	0.433009	0.422554	0.411795	0.398802	0.368656	0.338205	0.314555	0.342367	0.299026
	8	0.644742	0.6419	0.638957	0.621397	0.602923	0.601198	0.611145	0.593788	0.578969	0.548518	0.507816	0.493098	0.480106	0.472899	0.470564	0.515631	0.56283	0.586784	0.599675	0.598051	0.595717	0.549432	0.476654	0.477162	0.478482	0.494417	0.518981	0.507613	0.498173	0.468027	0.422046	0.412505	0.402659	0.370788	0.329172	0.345412	0.364495	0.383475	0.398295	0.38581	0.366322	0.347138	0.332724	0.307552	0.28512	0.298214	0.357592	0.315367
	10	0.700873	0.69661	0.694478	0.679253	0.679151	0.689708	0.696508	0.682603	0.648904	0.607795	0.564251	0.54933	0.541514	0.538571	0.534206	0.581811	0.609724	0.622716	0.633678	0.63246	0.582521	0.511165	0.442753	0.443869	0.459399	0.484775	0.509034	0.500102	0.471072	0.427832	0.383069	0.369773	0.339728	0.305014	0.279537	0.290905	0.305623	0.32095	0.338104	0.3243	0.311612	0.296691	0.287556	0.270199	0.28177	0.315063	0.373528	0.328055
	12	0.751624	0.748376	0.744925	0.743199	0.750203	0.757308	0.764109	0.736094	0.702497	0.663723	0.620483	0.611551	0.608912	0.605156	0.601604	0.630633	0.639972	0.649107	0.661693	0.616423	0.54192	0.471884	0.402355	0.417885	0.443666	0.46894	0.494316	0.465388	0.423873	0.376979	0.323691	0.306131	0.281669	0.255786	0.227467	0.241271	0.260252	0.274361	0.288165	0.282278	0.27233	0.25944	0.244214	0.265327	0.304913	0.355359	0.410374	0.453613
	14	0.745026	0.739647	0.733658	0.742489	0.749594	0.757511	0.757917	0.72097	0.686358	0.642915	0.628806	0.626269	0.62434	0.622209	0.652253	0.664028	0.673873	0.684531	0.66687	0.588104	0.517052	0.449756	0.430471	0.455948	0.4797	0.502944	0.509541	0.467215	0.424482	0.379517	0.392712	0.357288	0.321661	0.29527	0.244417	0.261673	0.277	0.294356	0.20138	0.197828	0.190824	0.180674	0.284511	0.333232	0.408343	0.458993	0.465489	NaN
	16	0.699249	0.693666	0.688896	0.695595	0.703309	0.704121	0.700162	0.658749	0.614698	0.598457	0.605664	0.601807	0.599269	0.629111	0.689099	0.696102	0.705644	0.691738	0.650934	0.576431	0.503756	0.482136	0.502436	0.526086	0.550853	0.558161	0.547605	0.501726	0.460414	0.463459	0.514413	0.48782	0.461531	0.404588	0.302578	0.323386	0.351502	0.255989	0.109927	0.108912	0.106476	0.176512	0.418088	0.468331	NaN	NaN	NaN	NaN
	18	0.645351	0.641799	0.636419	0.644336	0.644438	0.640784	0.636521	0.590743	0.575213	0.582115	0.589525	0.584348	0.606679	0.668189	0.717824	0.725741	0.71488	0.682298	0.643829	0.565773	0.534714	0.556943	0.578867	0.603532	0.611246	0.599168	0.585871	0.540093	0.536947	0.587799	0.643017	0.609013	0.553593	0.469651	0.381851	0.406719	0.302071	0.146163	0.069732	0.0692245	NaN	NaN	NaN	NaN	NaN	NaN	0.549127	0.680978
	20	0.585363	0.581303	0.57704	0.579578	0.575721	0.574401	0.569428	0.550041	0.559785	0.568514	0.576634	0.594499	0.651035	0.705238	0.752944	0.744113	0.708181	0.671437	0.632562	0.593078	0.617134	0.640073	0.661287	0.669813	0.655603	0.64393	0.632156	0.622006	0.672452	0.714779	0.758628	0.710617	0.62363	0.533496	0.448437	0.366728	0.18179	0.0827243	NaN	NaN	NaN	NaN	0.5811	0.613683	0.60069	0.586581	NaN	0.700467
	22	0.556435	0.551766	0.549533	0.545879	0.544153	0.540804	0.528928	0.53715	0.547808	0.557349	0.568413	0.627994	0.6824	0.729903	0.76624	0.728076	0.694986	0.654283	0.628908	0.647077	0.672351	0.692347	0.704019	0.692854	0.681587	0.669001	0.659765	0.705542	0.746346	0.786439	0.810394	0.738936	0.652964	0.56151	0.459805	0.245838	0.11216	0.0602923	NaN	NaN	NaN	NaN	0.639566	0.631344	0.61622	0.598254	0.609825	0.688794
	24	0.57501	0.57298	0.569326	0.565976	0.56354	0.556029	0.52903	0.538266	0.548721	0.560089	0.58039	0.640276	0.697422	0.733861	0.740865	0.705745	0.668798	0.636114	0.634084	0.652659	0.677324	0.693565	0.693768	0.680775	0.668595	0.657024	0.657328	0.703816	0.743504	0.779537	0.796285	0.717925	0.626979	0.518676	0.375254	0.19123	0.089322	0.0476045	NaN	NaN	NaN	NaN	0.588307	0.579781	0.567194	0.563946	0.603634	0.670016
	26	0.586378	0.585668	0.583333	0.580796	0.578055	0.551462	0.526188	0.537353	0.55065	0.573792	0.594803	0.652152	0.702801	0.71011	0.716707	0.682907	0.644844	0.642611	0.639769	0.662708	0.683212	0.681283	0.681892	0.668494	0.656516	0.658343	0.658648	0.706456	0.746041	0.768676	0.790398	0.709907	0.607288	0.450467	0.294458	0.147686	0.0727771	NaN	NaN	NaN	NaN	NaN	0.537962	0.529131	0.523041	0.553187	0.586683	0.641393
	28	0.597138	0.596935	0.596529	0.595412	0.572473	0.547503	0.523346	0.533597	0.557958	0.579375	0.603228	0.663114	0.674888	0.684734	0.691941	0.654689	0.649817	0.647889	0.647178	0.670524	0.672148	0.669204	0.669407	0.658952	0.661186	0.664332	0.669915	0.714373	0.739241	0.763906	0.785627	0.7027	0.546184	0.381445	0.238936	0.110231	NaN	NaN	NaN	NaN	NaN	NaN	0.491677	0.479598	0.501827	0.529842	0.559074	0.606171
	30	0.615104	0.613276	0.612464	0.58851	0.565875	0.543646	0.51959	0.542428	0.564352	0.587089	0.61287	0.629923	0.641596	0.651238	0.663419	0.660374	0.659866	0.656922	0.658851	0.65743	0.658445	0.660069	0.662302	0.665043	0.670219	0.674076	0.679354	0.706253	0.733049	0.762586	0.787657	0.645859	0.47838	NaN	0.190723	NaN	NaN	NaN	NaN	NaN	NaN	NaN	NaN	0.469549	0.490154	0.513703	0.538875	0.584551
	32	0.591352	0.590134	0.589322	0.567499	0.545168	0.520605	0.523447	0.548315	0.570443	0.592469	0.600284	0.612667	0.625457	0.638551	0.641697	0.640987	0.639058	0.639464	0.630329	0.63175	0.635404	0.637231	0.613784	0.617946	0.622919	0.628197	0.646468	0.685445	0.721782	0.756293	0.671843	0.495838	0.302984	0.182298	NaN	NaN	NaN	NaN	NaN	NaN	NaN	NaN	NaN	NaN	NaN	NaN	NaN	NaN
	34	0.570037	0.570544	0.572067	0.548924	0.525579	0.521417	0.533191	0.558567	0.580694	0.591454	0.591961	0.604243	0.616931	0.622513	0.622107	0.62231	0.624036	0.617235	0.607592	0.611449	0.616322	0.596224	0.564048	0.567803	0.575112	0.589728	0.621803	0.6689	0.713256	0.6757	0.514921	0.326634	NaN	NaN	NaN	NaN	NaN	NaN	NaN	NaN	NaN	NaN	NaN	NaN	NaN	NaN	NaN	NaN
	36	0.565063	0.565164	0.565266	0.544559	0.534409	0.547909	0.562018	0.583841	0.600183	0.600386	0.600487	0.613073	0.621498	0.621092	0.620179	0.618656	0.613479	0.600893	0.590438	0.593484	0.580288	0.550244	0.51827	0.524361	0.540702	0.566179	0.597848	0.657836	0.664535	0.538977	NaN	NaN	NaN	NaN	NaN	NaN	NaN	NaN	NaN	NaN	NaN	NaN	NaN	NaN	NaN	NaN	NaN	NaN
	38	0.572676	0.569732	0.571965	0.556841	0.574604	0.587698	0.604141	0.627081	0.628299	0.62769	0.626066	0.635708	0.635302	0.633577	0.631242	0.627588	0.611043	0.59795	0.584044	0.578766	0.546996	0.514718	0.485993	0.494722	0.51756	0.545778	0.584856	0.6216	0.520402	0.395351	NaN	NaN	NaN	NaN	NaN	NaN	NaN	NaN	NaN	NaN	NaN	NaN	NaN	NaN	NaN	NaN	NaN	NaN
	40	0.610231	0.606577	0.607085	0.624442	0.644945	0.667276	0.685749	0.688591	0.689809	0.688388	0.683415	0.678339	0.676208	0.673264	0.667885	0.649411	0.634287	0.616728	0.599371	0.560698	0.524056	0.490763	0.463256	0.481222	0.503451	0.53177	0.569022	0.471173	0.352517	NaN	NaN	NaN	NaN	NaN	NaN	NaN	NaN	NaN	NaN	NaN	NaN	NaN	NaN	NaN	NaN	NaN	NaN	NaN
	42	0.541413	0.536642	0.534815	0.551056	0.574198	0.594093	0.614596	0.618352	0.62028	0.616626	0.6284	0.617844	0.608404	0.603329	0.607491	0.586886	0.571762	0.55136	0.558262	0.516139	0.475335	0.441839	0.423467	0.438185	0.454933	0.474421	0.477263	0.357998	0.24391	NaN	NaN	NaN	NaN	NaN	NaN	NaN	NaN	NaN	NaN	NaN	NaN	NaN	NaN	NaN	NaN	NaN	NaN	NaN
	44	0.507308	0.502842	0.497361	0.506801	0.519285	0.536236	0.55471	0.555522	0.555928	0.562221	0.579984	0.569123	0.561003	0.557044	0.562931	0.543138	0.517458	0.508526	0.528116	0.479294	0.43443	0.400325	0.381953	0.395656	0.409866	0.408952	0.38246	0.249289	0.160069	NaN	NaN	NaN	NaN	NaN	NaN	NaN	NaN	NaN	NaN	NaN	NaN	NaN	NaN	NaN	NaN	NaN	NaN	0.0428339
	46	0.47026	0.464982	0.457369	0.460516	0.465692	0.473812	0.485485	0.48376	0.480613	0.506395	0.530349	0.516951	0.50741	0.511673	0.514312	0.486399	0.46214	0.480512	0.497056	0.445696	0.393727	0.359927	0.331811	0.339423	0.34592	0.308262	0.280755	0.171742	0.100487	NaN	NaN	NaN	NaN	NaN	NaN	NaN	NaN	NaN	NaN	NaN	NaN	NaN	NaN	NaN	NaN	NaN	NaN	0.0522737
	48	0.372006	0.365814	0.353837	0.364393	0.37363	0.382968	0.392002	0.385708	0.405806	0.435039	0.464271	0.453816	0.44935	0.448031	0.449452	0.419813	0.424888	0.442448	0.457775	0.394945	0.342773	0.308567	0.284714	0.287759	0.265631	0.228888	0.202801	0.112566	0.0694275	NaN	NaN	NaN	NaN	NaN	NaN	NaN	NaN	NaN	NaN	NaN	NaN	NaN	NaN	NaN	NaN	0.0102517	0.0104547	0.0606983
	50	0.219346	0.213561	0.207572	0.218128	0.225132	0.231628	0.238632	0.245229	0.272635	0.298112	0.331506	0.330694	0.336581	0.341555	0.345717	0.335465	0.359825	0.381344	0.388043	0.317194	0.284308	0.256801	0.229395	0.215794	0.186155	0.160983	0.135201	0.0773447	0.045067	NaN	NaN	NaN	NaN	NaN	NaN	NaN	NaN	NaN	NaN	NaN	NaN	NaN	NaN	NaN	NaN	NaN	NaN	NaN
	52	0.111043	0.109216	0.10678	0.113479	0.119062	0.123934	0.126979	0.143321	0.160475	0.179151	0.201989	0.21011	0.218636	0.22503	0.237211	0.261064	0.277913	0.289484	0.293037	0.263398	0.223914	0.19864	0.174279	0.147787	0.12434	0.10607	0.0926715	NaN	NaN	NaN	NaN	NaN	NaN	NaN	NaN	NaN	NaN	NaN	NaN	NaN	NaN	NaN	NaN	NaN	NaN	NaN	NaN	NaN
	54	0.101299	0.0975436	0.0958181	0.100792	0.107998	0.112972	0.108404	0.12028	0.135404	0.151644	0.162607	0.165855	0.167885	0.174482	0.212952	0.236703	0.26015	0.273346	0.276898	0.236805	0.205745	0.177832	0.158851	0.133069	0.112363	0.0976451	NaN	NaN	NaN	NaN	NaN	NaN	NaN	NaN	NaN	NaN	NaN	NaN	NaN	NaN	NaN	NaN	NaN	NaN	NaN	NaN	NaN	NaN
	56	0.090337	0.0883069	0.0870889	0.0930775	0.101096	0.111449	0.10404	0.116728	0.13449	0.148193	0.147381	0.138855	0.126776	0.122006	0.176715	0.196102	0.212038	0.228177	0.230816	0.2027	0.175091	0.152558	0.135911	0.116017	0.101604	NaN	NaN	NaN	NaN	NaN	NaN	NaN	NaN	NaN	NaN	NaN	NaN	NaN	NaN	NaN	NaN	NaN	NaN	NaN	NaN	NaN	NaN	NaN
	58	0.0781567	0.0787657	0.0796793	0.090743	0.108607	0.13175	0.116423	0.133678	0.141494	0.14322	0.136521	0.117438	0.0980512	0.101705	0.146265	0.155603	0.165144	0.174178	0.17905	0.160577	0.139058	0.121295	0.113378	0.100995	NaN	NaN	NaN	NaN	NaN	NaN	NaN	NaN	NaN	NaN	NaN	NaN	NaN	NaN	NaN	NaN	NaN	NaN	NaN	NaN	0.0129923	0.0159359	0.0166464	0.0168494
	60	0.0712546	0.0779537	0.0862769	0.105055	0.154385	0.154182	0.11551	0.104953	0.109013	0.102416	NaN	NaN	NaN	NaN	0.116931	0.123325	0.126573	0.130938	0.13713	0.120991	0.109419	NaN	NaN	NaN	NaN	NaN	NaN	NaN	NaN	NaN	NaN	NaN	NaN	NaN	NaN	NaN	NaN	NaN	NaN	NaN	NaN	NaN	NaN	0.0127893	0.0146163	0.0156313	0.0164434	0.0169509
	62	0.0790702	0.0888145	0.0966301	0.120483	0.143727	0.118149	0.089931	0.0844499	NaN	NaN	NaN	NaN	NaN	NaN	NaN	NaN	NaN	NaN	NaN	NaN	NaN	NaN	NaN	NaN	NaN	NaN	NaN	NaN	NaN	NaN	NaN	NaN	NaN	NaN	NaN	NaN	NaN	NaN	NaN	NaN	NaN	NaN	NaN	NaN	0.0139058	0.0141088	0.0148193	0.0155298
	64	0.0739951	0.0769387	0.0749086	0.0875964	0.0971376	0.0914535	0.0700365	0.0684125	0.0626269	0.0601908	0.0609013	NaN	NaN	NaN	NaN	NaN	NaN	NaN	NaN	NaN	NaN	NaN	NaN	NaN	NaN	NaN	NaN	NaN	NaN	NaN	NaN	NaN	NaN	NaN	NaN	NaN	NaN	NaN	NaN	NaN	NaN	NaN	NaN	NaN	NaN	0.0138043	0.0147178	0.0150223
	66	NaN	0.0582623	0.0585668	NaN	0.0822168	0.0710516	0.0555217	0.0581608	NaN	NaN	NaN	NaN	NaN	NaN	NaN	NaN	NaN	NaN	NaN	NaN	NaN	NaN	NaN	NaN	NaN	NaN	NaN	NaN	NaN	NaN	NaN	NaN	NaN	NaN	NaN	NaN	NaN	NaN	NaN	NaN	NaN	NaN	NaN	NaN	NaN	NaN	NaN	0.0181689
	68	NaN	NaN	NaN	0.0988632	0.0711531	0.0507511	0.0327852	0.0380633	0.0516646	NaN	NaN	NaN	NaN	NaN	NaN	NaN	NaN	NaN	NaN	NaN	NaN	NaN	NaN	NaN	NaN	NaN	NaN	NaN	NaN	NaN	NaN	NaN	NaN	0.000609013	0.00101502	0.00131953	0.00162404	NaN	NaN	0.0113683	NaN	NaN	0.0415144	NaN	NaN	NaN	NaN	0.305217
	70	0.871092	0.830491	0.47503	0.242895	0.124137	0.0813033	0.0594803	0.067702	0.0836378	0.202395	NaN	NaN	NaN	NaN	NaN	NaN	NaN	NaN	NaN	NaN	0.924279	0.912505	0.90814	0.898498	0.888754	NaN	NaN	0.0504466	0.022635	0.0128908	0.0091352	0	0.000304507	0.000710516	NaN	NaN	NaN	0.00192854	0.00223305	0.0123833	0.0227365	0.044661	0.0663825	0.0795778	0.145757	0.14728	0.219042	0.48853
	72	0.909156	0.896671	0.875964	0.852822	0.690012	0.458689	0.251421	0.416464	0.612566	0.855562	0.886013	0.911693	0.926106	0.940012	0.953106	0.959805	0.962444	0.963155	0.963967	0.959501	0.952903	0.94732	0.941332	0.931486	0.914231	0.888145	0.583942	0.0583638	0.0245635	0.0137028	0.0092367	0.000101502	NaN	NaN	NaN	NaN	NaN	NaN	0.00233455	0.0130938	0.0298417	0.0544052	0.100183	NaN	0.0983557	0.0984572	NaN	NaN
	74	0.965794	0.955745	0.939708	0.926411	0.914434	0.905704	0.894945	0.904486	0.910983	0.919204	0.927832	0.942753	0.955136	0.963865	0.970564	0.974015	0.975741	0.977568	0.978583	0.977162	0.978177	0.979192	0.978989	0.974523	0.966504	0.944072	0.898396	0.178644	0.0807958	NaN	NaN	NaN	0.000406009	0.000812018	0.00111652	0.00142103	0.00172554	0.00203004	0.00243605	0.0170524	0.0502436	0.0613073	0.0957166	NaN	NaN	0.0705441	0.0567397	0.0615104
	76	0.98782	0.979801	0.972594	0.968534	0.963459	0.95808	0.951279	0.95605	0.96011	0.963053	0.965388	0.971782	0.97767	0.982339	0.987718	0.989342	0.988023	0.988632	0.989139	0.988327	0.990459	0.990966	0.991474	0.993301	0.990763	0.984166	0.971376	0.937576	0.876167	0.183313	0.00933821	0.000203004	0.000507511	0.00091352	0.00121803	0.00152253	0.00182704	0.00213155	0.00253756	0.0204019	0.117743	0.0951076	0.101502	0.256395	0.422655	0.180369	0.146468	0.183009
	78	NaN	NaN	NaN	NaN	NaN	NaN	NaN	NaN	NaN	NaN	NaN	NaN	NaN	NaN	NaN	NaN	NaN	NaN	NaN	NaN	NaN	NaN	NaN	NaN	NaN	NaN	NaN	NaN	NaN	NaN	NaN	NaN	NaN	NaN	NaN	NaN	NaN	NaN	NaN	NaN	NaN	NaN	NaN	NaN	NaN	NaN	NaN	NaN
	80	NaN	NaN	NaN	NaN	NaN	NaN	NaN	NaN	NaN	NaN	NaN	NaN	NaN	NaN	NaN	NaN	NaN	NaN	NaN	NaN	NaN	NaN	NaN	NaN	NaN	NaN	NaN	NaN	NaN	NaN	NaN	NaN	NaN	NaN	NaN	NaN	NaN	NaN	NaN	NaN	NaN	NaN	NaN	NaN	NaN	NaN	NaN	NaN
	82	NaN	NaN	NaN	NaN	NaN	NaN	NaN	NaN	NaN	NaN	NaN	NaN	NaN	NaN	NaN	NaN	NaN	NaN	NaN	NaN	NaN	NaN	NaN	NaN	NaN	NaN	NaN	NaN	NaN	NaN	NaN	NaN	NaN	NaN	NaN	NaN	NaN	NaN	NaN	NaN	NaN	NaN	NaN	NaN	NaN	NaN	NaN	NaN
	84	NaN	NaN	NaN	NaN	NaN	NaN	NaN	NaN	NaN	NaN	NaN	NaN	NaN	NaN	NaN	NaN	NaN	NaN	NaN	NaN	NaN	NaN	NaN	NaN	NaN	NaN	NaN	NaN	NaN	NaN	NaN	NaN	NaN	NaN	NaN	NaN	NaN	NaN	NaN	NaN	NaN	NaN	NaN	NaN	NaN	NaN	NaN	NaN
	86	NaN	NaN	NaN	NaN	NaN	NaN	NaN	NaN	NaN	NaN	NaN	NaN	NaN	NaN	NaN	NaN	NaN	NaN	NaN	NaN	NaN	NaN	NaN	NaN	NaN	NaN	NaN	NaN	NaN	NaN	NaN	NaN	NaN	NaN	NaN	NaN	NaN	NaN	NaN	NaN	NaN	NaN	NaN	NaN	NaN	NaN	NaN	NaN
	88	NaN	NaN	NaN	NaN	NaN	NaN	NaN	NaN	NaN	NaN	NaN	NaN	NaN	NaN	NaN	NaN	NaN	NaN	NaN	NaN	NaN	NaN	NaN	NaN	NaN	NaN	NaN	NaN	NaN	NaN	NaN	NaN	NaN	NaN	NaN	NaN	NaN	NaN	NaN	NaN	NaN	NaN	NaN	NaN	NaN	NaN	NaN	NaN
[truncated: 132 more columns]

## Sheet: SHARKS
RANKED NICHE SATURATION OF OCEANIC SHARKS [BETWEEN 0 AND 1 (see Fig. 5)]								Nan: Not a Number
	Longitudes	-180	-178	-176	-174	-172	-170	-168	-166	-164	-162	-160	-158	-156	-154	-152	-150	-148	-146	-144	-142	-140	-138	-136	-134	-132	-130	-128	-126	-124	-122	-120	-118	-116	-114	-112	-110	-108	-106	-104	-102	-100	-98	-96	-94	-92	-90	-88	-86
Latitudes	-88	NaN	NaN	NaN	NaN	NaN	NaN	NaN	NaN	NaN	NaN	NaN	NaN	NaN	NaN	NaN	NaN	NaN	NaN	NaN	NaN	NaN	NaN	NaN	NaN	NaN	NaN	NaN	NaN	NaN	NaN	NaN	NaN	NaN	NaN	NaN	NaN	NaN	NaN	NaN	NaN	NaN	NaN	NaN	NaN	NaN	NaN	NaN	NaN
	-86	NaN	NaN	NaN	NaN	NaN	NaN	NaN	NaN	NaN	NaN	NaN	NaN	NaN	NaN	NaN	NaN	NaN	NaN	NaN	NaN	NaN	NaN	NaN	NaN	NaN	NaN	NaN	NaN	NaN	NaN	NaN	NaN	NaN	NaN	NaN	NaN	NaN	NaN	NaN	NaN	NaN	NaN	NaN	NaN	NaN	NaN	NaN	NaN
	-84	NaN	NaN	NaN	NaN	NaN	NaN	NaN	NaN	NaN	NaN	NaN	NaN	NaN	NaN	NaN	NaN	NaN	NaN	NaN	NaN	NaN	NaN	NaN	NaN	NaN	NaN	NaN	NaN	NaN	NaN	NaN	NaN	NaN	NaN	NaN	NaN	NaN	NaN	NaN	NaN	NaN	NaN	NaN	NaN	NaN	NaN	NaN	NaN
	-82	NaN	NaN	NaN	NaN	NaN	NaN	NaN	NaN	NaN	NaN	NaN	NaN	NaN	NaN	NaN	NaN	NaN	NaN	NaN	NaN	NaN	NaN	NaN	NaN	NaN	NaN	NaN	NaN	NaN	NaN	NaN	NaN	NaN	NaN	NaN	NaN	NaN	NaN	NaN	NaN	NaN	NaN	NaN	NaN	NaN	NaN	NaN	NaN
	-80	NaN	NaN	NaN	NaN	NaN	NaN	NaN	NaN	NaN	NaN	NaN	NaN	NaN	NaN	NaN	NaN	NaN	NaN	NaN	NaN	NaN	NaN	NaN	NaN	NaN	NaN	NaN	NaN	NaN	NaN	NaN	NaN	NaN	NaN	NaN	NaN	NaN	NaN	NaN	NaN	NaN	NaN	NaN	NaN	NaN	NaN	NaN	NaN
	-78	NaN	NaN	NaN	NaN	NaN	NaN	NaN	NaN	NaN	NaN	NaN	NaN	NaN	NaN	NaN	NaN	NaN	NaN	NaN	NaN	NaN	NaN	NaN	NaN	NaN	NaN	NaN	NaN	NaN	NaN	NaN	NaN	NaN	NaN	NaN	NaN	NaN	NaN	NaN	NaN	NaN	NaN	NaN	NaN	NaN	NaN	NaN	NaN
	-76	NaN	NaN	NaN	NaN	NaN	NaN	NaN	NaN	NaN	NaN	NaN	NaN	NaN	NaN	NaN	NaN	NaN	NaN	NaN	NaN	NaN	NaN	NaN	NaN	NaN	NaN	NaN	NaN	NaN	NaN	NaN	NaN	NaN	NaN	NaN	NaN	NaN	NaN	NaN	NaN	NaN	NaN	NaN	NaN	NaN	NaN	NaN	NaN
	-74	NaN	NaN	NaN	NaN	NaN	NaN	NaN	NaN	NaN	NaN	NaN	NaN	NaN	NaN	NaN	NaN	NaN	NaN	NaN	NaN	NaN	NaN	NaN	NaN	NaN	NaN	NaN	NaN	NaN	NaN	NaN	NaN	NaN	NaN	NaN	NaN	NaN	NaN	NaN	NaN	NaN	NaN	NaN	NaN	NaN	NaN	NaN	NaN
	-72	0.626472	0.630329	0.705238	0.886724	0.950162	0.971173	0	0.00203004	0.00324807	0.0044661	0.00568413	0.00690215	0.00812018	0.00933821	0.0105562	0.0117743	0.0129923	0.0142103	0.0154283	0.0166464	0.0178644	0.0190824	0.0203004	0.0215185	0.0227365	0.0239545	0.0251726	0.0263906	0.0280146	0.0296387	0.0311612	0.0326837	0.0342063	0.0357288	0.0373528	0.0388754	0.0403979	0.0419204	0.043443	0.045067	0.0467925	0.0484166	0.0500406	0.0517661	0.0532887	0.0551157	0.0572473	0.0591758
	-70	0.587089	0.582623	0.615814	0.657836	0.723711	0.777	0.000101502	0.00213155	0.00334957	0.0045676	0.00578563	0.00700365	0.00822168	0.00943971	0.0106577	0.0118758	0.0130938	0.0143118	0.0155298	0.0167479	0.0179659	0.0191839	0.0204019	0.02162	0.022838	0.024056	0.0252741	0.0264921	0.0281161	0.0297402	0.0312627	0.0327852	0.0343078	0.0358303	0.0374543	0.0389769	0.0404994	0.0420219	0.0435445	0.0451685	0.046894	0.0485181	0.0501421	0.0518676	0.0533902	0.0552172	0.0573488	0.0592773
	-68	0.350081	0.344905	0.356882	0.380633	0.408648	0.431283	0.000203004	0.00223305	0.00345108	0.0046691	0.00588713	0.00710516	0.00832318	0.00954121	0.0107592	0.0119773	0.0131953	0.0144133	0.0156313	0.0168494	0.0180674	0.0192854	0.0205035	0.0217215	0.0229395	0.0241575	0.0253756	0.0265936	0.0282176	0.0298417	0.0313642	0.0328867	0.0344093	0.0359318	0.0375558	0.0390784	0.0406009	0.0421234	0.043646	0.04527	0.0469955	0.0486196	0.0502436	0.0519691	0.0534917	0.0553187	0.0574503	0.0593788
	-66	0.175396	0.174076	0.178847	0.193362	0.215388	0.22503	0.000304507	0.00233455	0.00355258	0.0047706	0.00598863	0.00720666	0.00842469	0.00964271	0.0108607	0.0120788	0.0132968	0.0145148	0.0157328	0.0169509	0.0181689	0.0193869	0.020605	0.021823	0.023041	0.024259	0.0254771	0.0266951	0.0283191	0.0299432	0.0314657	0.0329882	0.0345108	0.0360333	0.0376573	0.0391799	0.0407024	0.0422249	0.0437475	0.0453715	0.047097	0.0487211	0.0503451	0.0520706	0.0535932	0.0554202	0.0575518	0.0594803
	-64	0.135201	0.135302	0.137028	0.138551	0.141596	0.149107	0.000406009	0.00243605	0.00365408	0.00487211	0.00609013	0.00730816	0.00852619	0.00974421	0.0109622	0.0121803	0.0133983	0.0146163	0.0158343	0.0170524	0.0182704	0.0194884	0.0207065	0.0219245	0.0231425	0.0243605	0.0255786	0.0267966	0.0284206	0.0300447	0.0315672	0.0330897	0.0346123	0.0361348	0.0377588	0.0392814	0.0408039	0.0423264	0.043849	0.045473	0.0471985	0.0488226	0.0504466	0.0521721	0.0536947	0.0555217	0.0576533	0.0595818
	-62	0.156415	0.157937	0.160374	0.163419	0.167276	0.171133	0.000710516	0.00253756	0.00375558	0.00497361	0.00619164	0.00740966	0.00862769	0.00984572	0.0110637	0.0122818	0.0134998	0.0147178	0.0159359	0.0171539	0.0183719	0.0195899	0.020808	0.022026	0.023244	0.024462	0.0256801	0.0268981	0.0285221	0.0301462	0.0316687	0.0331912	0.0347138	0.0362363	0.0378603	0.0393829	0.0409054	0.0424279	0.0439505	0.0455745	0.0473	0.0489241	0.0505481	0.0522737	0.0537962	0.0556232	0.0577548	0.0596833
	-60	0.168291	0.169915	0.173366	0.176208	0.177933	0.158445	0.00131953	0.00263906	0.00385708	0.00507511	0.00629314	0.00751117	0.00872919	0.00994722	0.0111652	0.0123833	0.0136013	0.0148193	0.0160374	0.0172554	0.0184734	0.0196914	0.0209095	0.0221275	0.0233455	0.0245635	0.0257816	0.0269996	0.0286236	0.0302477	0.0317702	0.0332927	0.0348153	0.0363378	0.0379618	0.0394844	0.0410069	0.0425294	0.044052	0.045676	0.0474015	0.0490256	0.0506496	0.0523752	0.0538977	0.0557247	0.0578563	0.0597848
	-58	0.176715	0.177121	0.178238	0.181181	0.183922	0.143118	0.00142103	0.00274056	0.00395859	0.00517661	0.00639464	0.00761267	0.00883069	0.0100487	0.0112667	0.0124848	0.0137028	0.0149208	0.0161389	0.0173569	0.0185749	0.0197929	0.021011	0.022229	0.023447	0.024665	0.0258831	0.0271011	0.0287251	0.0303492	0.0318717	0.0333942	0.0349168	0.0364393	0.0380633	0.0395859	0.0411084	0.0426309	0.0441535	0.0457775	0.047503	0.0491271	0.0507511	0.0524767	0.0539992	0.0558262	0.0579578	0.0598863
	-56	0.182501	0.182298	0.183719	0.186257	0.174178	0.137942	0.115814	0.00284206	0.00406009	0.00527812	0.00649614	0.00771417	0.0089322	0.0101502	0.0113683	0.0125863	0.0138043	0.0150223	0.0162404	0.0174584	0.0186764	0.0198944	0.0211125	0.0223305	0.0235485	0.0247665	0.0259846	0.0272026	0.0288266	0.0304507	0.0319732	0.0334957	0.0350183	0.0365408	0.0381648	0.0396874	0.0412099	0.0427324	0.044255	0.045879	0.0476045	0.0492286	0.0508526	0.0525782	0.0541007	0.0559277	0.0580593	0.0599878
	-54	0.195798	0.193159	0.19255	0.193463	0.16149	0.13378	0.115611	0.00294356	0.00416159	0.00537962	0.00659765	0.00781567	0.0090337	0.0102517	0.0114698	0.0126878	0.0139058	0.0151238	0.0163419	0.0175599	0.0187779	0.0199959	0.021214	0.022432	0.02365	0.024868	0.0260861	0.0273041	0.0289281	0.0305522	0.0320747	0.0335972	0.0351198	0.0366423	0.0382663	0.0397889	0.0413114	0.0428339	0.0443565	0.0459805	0.047706	0.0493301	0.0509541	0.0526797	0.0542022	0.0560292	0.0581608	0.0600893
	-52	0.218128	0.210414	0.203816	0.186054	0.155298	0.130227	0.00182704	0.00304507	0.00426309	0.00548112	0.00669915	0.00791717	0.0091352	0.0103532	0.0115713	0.0127893	0.0140073	0.0152253	0.0164434	0.0176614	0.0188794	0.0200974	0.0213155	0.0225335	0.0237515	0.0249695	0.0261876	0.0274056	0.0290296	0.0306537	0.0321762	0.0336987	0.0352213	0.0367438	0.0383678	0.0398904	0.0414129	0.0429354	0.044458	0.046082	0.0478076	0.0494316	0.0510556	0.0527812	0.0543037	0.0561307	0.0582623	0.11754
	-50	0.229091	0.224827	0.219752	0.178441	0.150832	0.128502	0.115713	0.00314657	0.0043646	0.00558262	0.00680065	0.00801868	0.0092367	0.0104547	0.0116728	0.0128908	0.0141088	0.0153268	0.0165449	0.0177629	0.0189809	0.0201989	0.021417	0.022635	0.023853	0.0250711	0.0262891	0.0275071	0.0291311	0.0307552	0.0322777	0.0338002	0.0353228	0.0368453	0.0384693	0.0399919	0.0415144	0.0430369	0.0445595	0.0461835	0.0479091	0.0495331	0.0511571	0.0528827	0.0544052	0.0562322	0.0583638	0.119773
	-48	0.260658	0.25335	0.245128	0.200162	0.166058	0.141393	0.117743	0.117844	0.117946	0.118047	0.118149	0.11825	0.118352	0.118453	0.118555	0.118656	0.118758	0.118859	0.118961	0.119062	0.119164	0.119265	0.119976	0.120077	0.120179	0.120483	0.120889	0.121092	0.121397	0.121701	0.122107	0.122412	0.122209	0.121904	0.126167	0.125863	0.12566	0.125558	0.125457	0.126066	0.12637	0.126472	0.132054	0.132257	0.132359	0.132156	0.131953	0.142002
	-46	0.299127	0.290398	0.284206	0.232643	0.193768	0.159054	0.12028	0.120382	0.120585	0.120788	0.120991	0.121295	0.1216	0.121803	0.122006	0.12231	0.122513	0.122615	0.122716	0.122818	0.122919	0.123731	0.133171	0.133272	0.133374	0.133678	0.133881	0.134084	0.134186	0.13449	0.134693	0.134592	0.134389	0.136013	0.147483	0.147178	0.14728	0.147686	0.147787	0.148092	0.148599	0.151746	0.164332	0.164738	0.16484	0.164434	0.163825	0.179151
	-44	0.329476	0.326533	0.32501	0.27233	0.227873	0.164637	0.124949	0.125051	0.125152	0.125254	0.125964	0.126269	0.126573	0.126675	0.126878	0.126979	0.127182	0.127284	0.127385	0.127588	0.12769	0.135404	0.144336	0.144438	0.144742	0.144945	0.14525	0.145554	0.145757	0.146062	0.145859	0.145656	0.145453	0.156618	0.170422	0.170321	0.170524	0.170727	0.171031	0.171234	0.171336	0.185952	0.207369	0.207877	0.207471	0.206557	0.205847	0.226654
	-42	0.368352	0.368047	0.368453	0.315367	0.237211	0.17093	0.13043	0.130633	0.130735	0.130836	0.130938	0.131039	0.131141	0.131242	0.131344	0.131445	0.131547	0.131648	0.13175	0.131851	0.137637	0.147381	0.158039	0.158242	0.158546	0.158851	0.159257	0.159562	0.159663	0.15946	0.159156	0.158952	0.166667	0.180065	0.196914	0.196813	0.197929	0.19864	0.199249	0.199756	0.214779	0.232237	0.255278	0.255481	0.255583	0.255177	0.254974	0.280755
	-40	0.412505	0.413216	0.415144	0.340946	0.245432	0.177629	0.135505	0.135607	0.135708	0.135911	0.136114	0.136216	0.136317	0.136419	0.136521	0.136825	0.136927	0.13713	0.137333	0.139058	0.150426	0.160171	0.172046	0.172148	0.172554	0.172757	0.173061	0.173163	0.172858	0.172655	0.172351	0.177426	0.192042	0.212343	0.22838	0.228279	0.228989	0.229497	0.230004	0.238124	0.259541	0.28512	0.312525	0.312322	0.312424	0.312728	0.313236	0.336074
	-38	0.472391	0.474523	0.478888	0.364698	0.264819	0.190114	0.143524	0.143626	0.143829	0.144133	0.140682	0.140784	0.140987	0.14119	0.142103	0.142205	0.142306	0.142408	0.142509	0.154588	0.16352	0.17702	0.187982	0.187881	0.188388	0.188693	0.188794	0.188591	0.188084	0.187475	0.186967	0.203918	0.224523	0.241981	0.260861	0.260962	0.261165	0.261673	0.261064	0.285018	0.310292	0.333942	0.36013	0.360333	0.360739	0.361246	0.363683	0.393017
	-36	0.559074	0.559886	0.561003	0.475233	0.361957	0.263601	0.205035	0.204832	0.205136	0.205542	0.156821	0.157024	0.157125	0.157227	0.167479	0.16758	0.167682	0.167783	0.167885	0.179253	0.193971	0.213662	0.215997	0.215895	0.216098	0.2162	0.215692	0.215591	0.215489	0.215185	0.214982	0.229598	0.248883	0.270605	0.273853	0.273955	0.274564	0.274665	0.253248	0.277	0.301259	0.324909	0.326634	0.32704	0.327243	0.327751	0.351198	0.383374
	-34	0.659562	0.658952	0.659257	0.559785	0.473914	0.384084	0.306537	0.306435	0.306334	0.240357	0.175903	0.176005	0.176106	0.184328	0.201482	0.201177	0.201076	0.201279	0.20138	0.219955	0.234064	0.240256	0.240154	0.23985	0.239444	0.239748	0.239342	0.239951	0.240053	0.239647	0.239545	0.259237	0.282176	0.288469	0.288672	0.288266	0.288571	0.271823	0.249797	0.272737	0.294864	0.302071	0.302781	0.303187	0.303695	0.321458	0.34389	0.374442
	-32	0.763398	0.762992	0.762789	0.656618	0.569225	0.511267	0.427933	0.42773	0.370179	0.272432	0.197828	0.197726	0.20676	0.225233	0.242286	0.242184	0.24188	0.242083	0.241778	0.26147	0.272229	0.272127	0.272026	0.271721	0.271417	0.271011	0.270909	0.271112	0.27162	0.271315	0.271518	0.29395	0.305522	0.305623	0.305725	0.306232	0.290702	0.267661	0.24665	0.267966	0.27974	0.279842	0.280146	0.280451	0.292935	0.318819	0.341048	0.370788
	-30	0.871498	0.871194	0.872107	0.778116	0.691941	0.620179	0.548924	0.517357	0.412404	0.310191	0.225639	0.231933	0.250508	0.274361	0.295981	0.295879	0.295575	0.295778	0.296082	0.309785	0.310394	0.311713	0.311003	0.311104	0.311206	0.310495	0.309988	0.310698	0.3108	0.310089	0.310597	0.325213	0.325112	0.324706	0.324503	0.315672	0.291007	0.267864	0.246447	0.258932	0.259034	0.259135	0.258628	0.26756	0.290601	0.316078	0.338408	0.36825
	-28	0.92164	0.921539	0.921742	0.86013	0.782582	0.695798	0.644336	0.546996	0.453816	0.345514	0.268676	0.292022	0.317499	0.339119	0.367032	0.36754	0.367641	0.367235	0.374848	0.375558	0.375964	0.376167	0.346935	0.346833	0.347138	0.347239	0.353431	0.353634	0.353126	0.353532	0.346529	0.346427	0.34592	0.345717	0.345412	0.322574	0.29862	0.27568	0.25203	0.252132	0.251523	0.251726	0.251827	0.275173	0.297199	0.321052	0.365205	0.393321
	-26	0.894844	0.894945	0.894742	0.820341	0.733151	0.670016	0.670321	0.569428	0.489139	0.38916	0.359622	0.389261	0.413317	0.43717	0.473	0.472797	0.473203	0.480106	0.504974	0.505177	0.505278	0.490865	0.379212	0.379517	0.379415	0.383577	0.409054	0.408546	0.408343	0.403065	0.377284	0.376269	0.375457	0.374746	0.373934	0.344194	0.321559	0.296488	0.274158	0.273549	0.273143	0.273346	0.27294	0.294965	0.319326	0.35404	0.463764	0.494011
	-24	0.861246	0.861855	0.862058	0.783597	0.700467	0.701076	0.701279	0.600792	0.517154	0.497564	0.46823	0.497868	0.517458	0.537962	0.557958	0.558161	0.559277	0.583333	0.61084	0.611348	0.603126	0.515327	0.40814	0.408039	0.409156	0.430674	0.463967	0.463358	0.461023	0.428847	0.404182	0.402456	0.401847	0.401035	0.40002	0.372513	0.342469	0.319529	0.294356	0.293443	0.293037	0.292834	0.292529	0.317905	0.345209	0.451482	0.546082	0.566484
	-22	0.823894	0.8243	0.824401	0.736602	0.735688	0.737515	0.738124	0.635201	0.606171	0.580288	0.557755	0.580897	0.607491	0.633881	0.660881	0.661592	0.685749	0.710516	0.740459	0.740357	0.639769	0.540093	0.433821	0.432704	0.467113	0.49665	0.515733	0.515022	0.493808	0.461328	0.428339	0.427832	0.427223	0.426208	0.424584	0.397889	0.370585	0.34054	0.318108	0.317702	0.316585	0.315773	0.31557	0.33648	0.437475	0.539281	0.630938	0.656922
	-20	0.793646	0.793747	0.795473	0.783902	0.786135	0.78786	0.788672	0.747259	0.715692	0.688896	0.664535	0.689911	0.71691	0.748782	0.780654	0.807552	0.833942	0.860333	0.888043	0.791514	0.671843	0.566281	0.476147	0.499391	0.518575	0.538266	0.557349	0.537759	0.515936	0.492793	0.46082	0.457268	0.455542	0.454629	0.452395	0.422148	0.395757	0.367946	0.337292	0.336378	0.335871	0.33516	0.33445	0.430065	0.532785	0.623731	0.720666	0.751015
	-18	0.782988	0.783699	0.78512	0.78715	0.78918	0.790804	0.791616	0.760252	0.725538	0.697523	0.693666	0.721579	0.755684	0.787556	0.81486	0.842164	0.869671	0.893118	0.925599	0.831202	0.707268	0.599777	0.542022	0.562119	0.584145	0.607085	0.610028	0.579375	0.555116	0.533191	0.544661	0.542834	0.541108	0.539484	0.538875	0.51624	0.495026	0.462749	0.429253	0.428542	0.428035	0.427121	0.426614	0.529436	0.618555	0.716403	0.761876	0.790195
	-16	0.775985	0.777203	0.778928	0.780349	0.781567	0.782379	0.781973	0.748071	0.714474	0.708486	0.708283	0.738023	0.774767	0.804405	0.829882	0.855359	0.882765	0.916464	0.938794	0.869367	0.749289	0.677629	0.62231	0.646366	0.665347	0.667377	0.664332	0.634896	0.603431	0.617844	0.642509	0.638652	0.635302	0.63175	0.629923	0.601807	0.57298	0.551563	0.531466	0.530248	0.528116	0.527101	0.525985	0.616119	0.711429	0.761267	0.789383	0.814555
	-14	0.763195	0.765124	0.765936	0.767052	0.767154	0.766646	0.766037	0.728583	0.720361	0.719651	0.718737	0.751523	0.784308	0.812525	0.838916	0.864799	0.907125	0.934937	0.948741	0.897889	0.829679	0.768778	0.70067	0.724624	0.726147	0.720869	0.716809	0.68717	0.69458	0.718331	0.745432	0.740053	0.734064	0.732237	0.729903	0.700061	0.675091	0.648904	0.620991	0.618961	0.617438	0.616017	0.615002	0.709805	0.761673	0.789586	0.813946	0.840946
	-12	0.741981	0.743098	0.743504	0.743199	0.742083	0.739748	0.737718	0.728279	0.72767	0.726959	0.726045	0.761368	0.79121	0.817397	0.844194	0.890073	0.926208	0.943666	0.954933	0.936866	0.907024	0.851908	0.793544	0.797909	0.79192	0.784917	0.780248	0.788165	0.811916	0.834551	0.857389	0.853634	0.850487	0.846123	0.844905	0.815266	0.784612	0.752944	0.720057	0.716504	0.715286	0.712546	0.71082	0.767255	0.793443	0.81689	0.841352	0.829273
	-10	0.743707	0.742895	0.740966	0.738835	0.737921	0.735993	0.76218	0.760049	0.756699	0.75335	0.706253	0.736094	0.772026	0.80136	0.807653	0.860028	0.907836	0.935242	0.9392	0.911998	0.858709	0.800142	0.798417	0.79395	0.786845	0.78177	0.799026	0.819631	0.843382	0.867134	0.871904	0.868555	0.864596	0.861957	0.878502	0.848762	0.81892	0.792022	0.760353	0.758729	0.757714	0.753654	0.750812	0.780451	0.806435	0.829781	0.852314	0.824503
	-8	0.747868	0.746853	0.744316	0.742286	0.738936	0.763703	0.794965	0.790905	0.786642	0.736906	0.67976	0.704121	0.731831	0.740763	0.735587	0.802071	0.854141	0.869062	0.864495	0.805319	0.733455	0.731933	0.763601	0.757308	0.751421	0.770199	0.796488	0.817702	0.842266	0.846833	0.8446	0.841555	0.839322	0.854649	0.880532	0.850284	0.821864	0.795371	0.763804	0.761571	0.760455	0.758932	0.757917	0.786236	0.810394	0.834247	0.856882	0.827852
	-6	0.746447	0.744011	0.739241	0.73579	0.759643	0.788571	0.815063	0.813033	0.770097	0.701888	0.648295	0.671539	0.679253	0.677121	0.673467	0.725132	0.742996	0.737211	0.733557	0.678238	0.675802	0.697929	0.721275	0.718128	0.732745	0.764616	0.78989	0.813845	0.818819	0.817093	0.814352	0.812627	0.828563	0.853228	0.877791	0.848863	0.820849	0.794559	0.763906	0.761774	0.760861	0.759541	0.759135	0.787657	0.81354	0.836175	0.858912	0.82907
	-4	0.734166	0.731121	0.728177	0.749391	0.780045	0.808871	0.833638	0.793341	0.722087	0.665246	0.607795	0.61754	0.615104	0.612058	0.608303	0.627081	0.624442	0.621397	0.618149	0.615205	0.640581	0.663317	0.686866	0.699858	0.723508	0.752538	0.780857	0.787962	0.785221	0.783191	0.782075	0.799229	0.82227	0.849371	0.873731	0.845514	0.816484	0.790093	0.759947	0.759034	0.758323	0.757816	0.75609	0.784105	0.809988	0.835059	0.857694	0.81151
	-2	0.745128	0.740865	0.735891	0.769996	0.798518	0.821762	0.847645	0.78583	0.717215	0.662201	0.643118	0.640987	0.63916	0.634186	0.595006	0.592367	0.590134	0.587901	0.585668	0.611043	0.636013	0.660475	0.65205	0.673264	0.695087	0.720158	0.749086	0.746955	0.746244	0.743301	0.742184	0.773244	0.800447	0.823995	0.833841	0.807044	0.778015	0.746041	0.732136	0.731628	0.731222	0.730816	0.77233	0.800041	0.823082	0.850792	0.875863	0.82024
	0	0.771112	0.768067	0.764515	0.792225	0.81557	0.840337	0.865104	0.807856	0.738733	0.714373	0.710313	0.707674	0.70473	0.670524	0.616931	0.614393	0.611551	0.609521	0.605867	0.631547	0.656516	0.648701	0.620077	0.646163	0.666768	0.690114	0.715591	0.714068	0.71214	0.710922	0.709704	0.736703	0.771315	0.780146	0.77974	0.748274	0.717621	0.706862	0.707065	0.707572	0.707369	0.747056	0.805826	0.8311	0.856273	0.884896	0.90408	0.857288
	2	0.803289	0.800345	0.798011	0.820646	0.845818	0.870077	0.892002	0.835769	0.813236	0.811003	0.806943	0.80471	0.761977	0.696711	0.646468	0.644235	0.642814	0.641088	0.638348	0.661896	0.654689	0.626675	0.597747	0.625051	0.650223	0.672249	0.696001	0.69529	0.694884	0.694377	0.693463	0.719346	0.729801	0.729395	0.728989	0.701482	0.690621	0.69052	0.691738	0.693362	0.7297	0.795067	0.84866	0.875457	0.897381	0.917783	0.932603	0.901949
	4	0.836987	0.832826	0.83039	0.855156	0.883171	0.901137	0.91758	0.901238	0.898295	0.896468	0.895047	0.859013	0.803999	0.734369	0.678847	0.677223	0.674888	0.673569	0.67164	0.663216	0.637637	0.6081	0.579984	0.606679	0.632562	0.659968	0.684937	0.68443	0.683821	0.683922	0.683719	0.691027	0.692042	0.692144	0.692956	0.685242	0.685343	0.685648	0.686764	0.721072	0.787454	0.844093	0.896366	0.917174	0.932704	0.940926	0.948843	0.92905
	6	0.883983	0.880735	0.87769	0.897787	0.916159	0.93108	0.938084	0.937069	0.936561	0.935648	0.935039	0.904283	0.852213	0.79659	0.727873	0.726654	0.724827	0.724015	0.70341	0.677832	0.651847	0.624036	0.576837	0.60404	0.631953	0.660171	0.667885	0.667783	0.667986	0.668798	0.669103	0.670118	0.670828	0.672452	0.658648	0.660272	0.660577	0.66078	0.692245	0.753857	0.814961	0.871803	0.890784	0.910983	0.928339	0.937881	0.946813	0.919306
	8	0.917682	0.915347	0.914637	0.92976	0.937272	0.944884	0.950568	0.950264	0.949655	0.948944	0.94864	0.933415	0.899513	0.847138	0.789789	0.788063	0.786033	0.767661	0.730918	0.701685	0.675294	0.632257	0.576939	0.604344	0.63246	0.646671	0.647483	0.647889	0.648802	0.650528	0.65134	0.652355	0.654486	0.638551	0.611957	0.613784	0.614698	0.650122	0.701583	0.766443	0.822777	0.844296	0.843484	0.871701	0.894438	0.912302	0.930674	0.883475
	10	0.936155	0.935343	0.934836	0.941535	0.948234	0.95341	0.960211	0.959602	0.958892	0.958181	0.957674	0.945087	0.926411	0.888855	0.832623	0.831709	0.813439	0.784815	0.751929	0.718839	0.677933	0.626878	0.571153	0.599269	0.611449	0.613175	0.614089	0.615713	0.617337	0.619671	0.623528	0.62566	0.610231	0.583638	0.560698	0.563439	0.597544	0.656212	0.710211	0.777304	0.802274	0.799432	0.798924	0.82633	0.851198	0.872716	0.896062	0.825619
	12	0.947523	0.947219	0.946711	0.951786	0.957268	0.961632	0.964677	0.964474	0.964271	0.964068	0.963764	0.9527	0.939809	0.916667	0.873833	0.855968	0.826939	0.801665	0.770402	0.718636	0.666971	0.616829	0.564758	0.573995	0.575112	0.575518	0.577446	0.578867	0.582318	0.584957	0.588205	0.575721	0.55674	0.537353	0.517052	0.544965	0.598559	0.659359	0.717316	0.748579	0.748376	0.744823	0.739545	0.778319	0.811307	0.83516	0.857998	0.772533
	14	0.944174	0.942753	0.941738	0.947828	0.952801	0.959298	0.957572	0.95605	0.955136	0.954527	0.97026	0.965185	0.955745	0.944377	0.908343	0.88784	0.857795	0.831506	0.788368	0.725335	0.674178	0.624543	0.570341	0.570747	0.571762	0.572574	0.573386	0.574909	0.575619	0.578664	0.568819	0.551259	0.533496	0.514819	0.543443	0.594499	0.656009	0.717113	0.755481	0.76421	0.767864	0.762891	0.756293	0.792529	0.827345	0.857186	0.864089	NaN
	16	0.9257	0.923264	0.92093	0.93311	0.939606	0.938388	0.929354	0.928238	0.926309	0.954425	0.974929	0.972899	0.968433	0.959196	0.932095	0.916261	0.897178	0.859521	0.806638	0.747361	0.689809	0.642408	0.58719	0.586784	0.587698	0.588408	0.588713	0.589423	0.591251	0.579273	0.559683	0.542529	0.524767	0.548214	0.628908	0.686561	0.75406	0.796894	0.809277	0.8176	0.824604	0.823589	0.818006	0.848254	NaN	NaN	NaN	NaN
	18	0.889058	0.887028	0.884287	0.902152	0.900223	0.876066	0.846326	0.843281	0.922249	0.968636	0.976654	0.976248	0.973914	0.964982	0.944072	0.935952	0.918697	0.879923	0.825924	0.770503	0.706557	0.658039	0.604852	0.605055	0.604547	0.604649	0.604953	0.605156	0.594702	0.571356	0.552172	0.5338	0.553086	0.630735	0.710617	0.781466	0.820747	0.835363	0.850183	0.864698	NaN	NaN	NaN	NaN	NaN	NaN	0.891494	0.815367
	20	0.832014	0.829476	0.825213	0.82704	0.799635	0.768169	0.730613	0.825518	0.951989	0.974421	0.977974	0.977365	0.975233	0.969042	0.954019	0.946204	0.929253	0.894336	0.84389	0.790398	0.727568	0.676512	0.62637	0.625558	0.625457	0.625152	0.625254	0.614495	0.587393	0.56486	0.54527	0.558668	0.636521	0.71285	0.807247	0.846021	0.857491	0.870179	NaN	NaN	NaN	NaN	0.87637	0.893423	0.89393	0.893321	NaN	0.881039
	22	0.760658	0.756902	0.754365	0.719549	0.69123	0.665043	0.664129	0.884186	0.962546	0.97635	0.97767	0.976553	0.974117	0.966301	0.955441	0.943362	0.925497	0.889566	0.838104	0.782278	0.72026	0.6689	0.637231	0.636419	0.636317	0.635911	0.661084	0.635708	0.611145	0.58445	0.592875	0.668494	0.74868	0.834348	0.855867	0.867844	0.88246	0.890276	NaN	NaN	NaN	NaN	0.89799	0.901035	0.899919	0.897077	0.921437	0.938185
	24	0.674279	0.672351	0.671437	0.646975	0.61825	0.607998	0.65946	0.876573	0.961835	0.974523	0.975538	0.970158	0.957065	0.938287	0.945493	0.928136	0.892103	0.840134	0.786947	0.723305	0.672858	0.63581	0.636216	0.63449	0.634693	0.653471	0.725233	0.698944	0.676309	0.673975	0.753553	0.83648	0.905501	0.927527	0.849574	0.862464	0.878806	0.83242	NaN	NaN	NaN	NaN	0.891799	0.893626	0.89322	0.90814	0.945798	0.953106
	26	0.5946	0.594296	0.593585	0.5676	0.554405	0.600995	0.653573	0.868656	0.954832	0.961328	0.96417	0.94255	0.900832	0.917377	0.930065	0.895656	0.845108	0.792123	0.728888	0.678644	0.635505	0.63378	0.634389	0.633577	0.645656	0.717418	0.805725	0.779639	0.767966	0.847747	0.914535	0.945595	0.956659	0.927629	0.847239	0.860739	0.844499	NaN	NaN	NaN	NaN	NaN	0.882359	0.88449	0.892205	0.937779	0.959501	0.96285
	28	0.52771	0.527304	0.527203	0.509338	0.548112	0.593281	0.646874	0.853735	0.880836	0.899208	0.916971	0.828766	0.85404	0.879618	0.896975	0.84998	0.796996	0.732846	0.682907	0.633678	0.635099	0.633069	0.633272	0.638145	0.709907	0.801462	0.881141	0.857897	0.922757	0.948335	0.963865	0.970564	0.959704	0.928948	0.847036	0.853329	NaN	NaN	NaN	NaN	NaN	NaN	0.870788	0.870686	0.928644	0.951076	0.966098	0.967722
	30	0.455035	0.454324	0.453613	0.504466	0.543037	0.586074	0.639566	0.674787	0.697828	0.724523	0.755786	0.77568	0.802578	0.826533	0.851299	0.801969	0.74056	0.687272	0.640784	0.633171	0.633475	0.634795	0.636622	0.703512	0.796184	0.874645	0.930877	0.95067	0.965692	0.972391	0.975944	0.971681	0.960617	NaN	0.849168	NaN	NaN	NaN	NaN	NaN	NaN	NaN	NaN	0.918798	0.946508	0.962038	0.970361	0.963561
	32	0.424685	0.423975	0.42367	0.48579	0.526492	0.566382	0.576533	0.603025	0.629415	0.655095	0.661389	0.684531	0.707471	0.734775	0.744722	0.689403	0.643321	0.590438	0.576025	0.576634	0.578157	0.579679	0.601502	0.678948	0.764312	0.847848	0.90611	0.943971	0.962241	0.971376	0.971478	0.95879	0.919407	0.814251	NaN	NaN	NaN	NaN	NaN	NaN	NaN	NaN	NaN	NaN	NaN	NaN	NaN	NaN
	34	0.403573	0.403776	0.403979	0.457775	0.511876	0.52903	0.529537	0.548315	0.568616	0.578563	0.578766	0.603735	0.630227	0.643524	0.64322	0.590032	0.54659	0.530654	0.53177	0.532176	0.533394	0.544153	0.565469	0.644539	0.720767	0.802781	0.864393	0.932197	0.956354	0.962952	0.955035	0.914434	NaN	NaN	NaN	NaN	NaN	NaN	NaN	NaN	NaN	NaN	NaN	NaN	NaN	NaN	NaN	NaN
	36	0.388348	0.388449	0.388551	0.436358	0.482237	0.482745	0.48376	0.506801	0.518981	0.519184	0.519285	0.539078	0.551766	0.551462	0.550954	0.512383	0.48244	0.482846	0.483861	0.484876	0.492895	0.515631	0.536845	0.607186	0.681689	0.745331	0.816382	0.910678	0.941027	0.937576	NaN	NaN	NaN	NaN	NaN	NaN	NaN	NaN	NaN	NaN	NaN	NaN	NaN	NaN	NaN	NaN	NaN	NaN
	38	0.374036	0.373224	0.373833	0.416971	0.419306	0.42093	0.421437	0.444072	0.445087	0.444377	0.443159	0.471782	0.471478	0.470666	0.470158	0.4189	0.417986	0.417783	0.417885	0.422858	0.4527	0.489038	0.5135	0.573285	0.632765	0.691839	0.773041	0.86084	0.863378	0.846224	NaN	NaN	NaN	NaN	NaN	NaN	NaN	NaN	NaN	NaN	NaN	NaN	NaN	NaN	NaN	NaN	NaN	NaN
	40	0.369976	0.369367	0.36957	0.371194	0.373528	0.376472	0.378705	0.38043	0.380938	0.380126	0.378096	0.376573	0.375355	0.374543	0.372716	0.371092	0.370077	0.368555	0.366525	0.394032	0.420524	0.450771	0.489241	0.535018	0.584754	0.650934	0.714677	0.711226	0.704425	NaN	NaN	NaN	NaN	NaN	NaN	NaN	NaN	NaN	NaN	NaN	NaN	NaN	NaN	NaN	NaN	NaN	NaN	NaN
	42	0.357897	0.35678	0.355867	0.357186	0.360434	0.363479	0.365916	0.366728	0.367337	0.366119	0.363175	0.359724	0.356577	0.355156	0.354243	0.352111	0.351096	0.349574	0.347341	0.379111	0.405704	0.430877	0.491778	0.537454	0.586378	0.650629	0.69255	0.684227	0.670422	NaN	NaN	NaN	NaN	NaN	NaN	NaN	NaN	NaN	NaN	NaN	NaN	NaN	NaN	NaN	NaN	NaN	NaN	NaN
	44	0.364495	0.362667	0.360536	0.357998	0.357592	0.358404	0.359825	0.360637	0.36084	0.358506	0.354852	0.351807	0.349675	0.346224	0.343281	0.341352	0.338307	0.335262	0.333232	0.361551	0.392002	0.42905	0.498173	0.543138	0.594194	0.644641	0.672655	0.653268	0.630836	NaN	NaN	NaN	NaN	NaN	NaN	NaN	NaN	NaN	NaN	NaN	NaN	NaN	NaN	NaN	NaN	NaN	NaN	0.140581
	46	0.372818	0.371295	0.368149	0.362464	0.357389	0.355055	0.354344	0.352923	0.351705	0.350792	0.348254	0.343078	0.340235	0.336175	0.33313	0.329882	0.32633	0.3243	0.321661	0.34795	0.38246	0.436561	0.506395	0.55065	0.601908	0.628806	0.654791	0.624645	0.591454	NaN	NaN	NaN	NaN	NaN	NaN	NaN	NaN	NaN	NaN	NaN	NaN	NaN	NaN	NaN	NaN	NaN	NaN	0.142915
	48	0.365611	0.36287	0.35881	0.35475	0.350995	0.346732	0.342773	0.340641	0.338611	0.337089	0.335668	0.332724	0.328563	0.324401	0.32024	0.316382	0.312221	0.307856	0.304405	0.329984	0.386724	0.446001	0.510658	0.556029	0.584856	0.607694	0.631242	0.596833	0.497462	NaN	NaN	NaN	NaN	NaN	NaN	NaN	NaN	NaN	NaN	NaN	NaN	NaN	NaN	NaN	NaN	0.0563337	0.117134	0.148295
	50	0.334145	0.332217	0.329375	0.327954	0.325315	0.322067	0.318717	0.316788	0.31486	0.314657	0.31354	0.309582	0.307146	0.303289	0.298924	0.293341	0.289078	0.284308	0.278116	0.319225	0.38449	0.44529	0.511368	0.545575	0.563946	0.583435	0.60475	0.527507	0.361754	NaN	NaN	NaN	NaN	NaN	NaN	NaN	NaN	NaN	NaN	NaN	NaN	NaN	NaN	NaN	NaN	NaN	NaN	NaN
	52	0.306638	0.303593	0.30065	0.299635	0.296691	0.291717	0.284409	0.281364	0.278928	0.277812	0.277304	0.276289	0.27365	0.269793	0.269387	0.265834	0.262383	0.25741	0.253147	0.316179	0.381344	0.437678	0.505075	0.523143	0.54324	0.561815	0.572371	NaN	NaN	NaN	NaN	NaN	NaN	NaN	NaN	NaN	NaN	NaN	NaN	NaN	NaN	NaN	NaN	NaN	NaN	NaN	NaN	NaN
	54	0.325619	0.320646	0.318311	0.315875	0.315063	0.312627	0.284511	0.280958	0.277203	0.272635	0.267763	0.263906	0.25944	0.257308	0.276086	0.274259	0.269691	0.264007	0.277406	0.33719	0.407125	0.474015	0.500914	0.521721	0.543544	0.563033	NaN	NaN	NaN	NaN	NaN	NaN	NaN	NaN	NaN	NaN	NaN	NaN	NaN	NaN	NaN	NaN	NaN	NaN	NaN	NaN	NaN	NaN
	56	0.342266	0.338002	0.334754	0.335059	0.339931	0.344499	0.300447	0.294762	0.289586	0.282887	0.275883	0.261774	0.249391	0.24259	0.272838	0.269488	0.265631	0.261876	0.291108	0.356374	0.424888	0.496143	0.492489	0.518676	0.541413	NaN	NaN	NaN	NaN	NaN	NaN	NaN	NaN	NaN	NaN	NaN	NaN	NaN	NaN	NaN	NaN	NaN	NaN	NaN	NaN	NaN	NaN	NaN
	58	0.362566	0.364292	0.369062	0.383171	0.403268	0.405197	0.339322	0.329172	0.314961	0.299838	0.286338	0.264515	0.241677	0.241474	0.26959	0.262891	0.257714	0.266342	0.300041	0.369265	0.43179	0.481933	0.479192	0.51147	NaN	NaN	NaN	NaN	NaN	NaN	NaN	NaN	NaN	NaN	NaN	NaN	NaN	NaN	NaN	NaN	NaN	NaN	NaN	NaN	0.0545067	0.0564352	0.0584653	0.0601908
	60	0.396671	0.42296	0.449756	0.487414	0.523346	0.484166	0.380836	0.330288	0.309886	0.288977	NaN	NaN	NaN	NaN	0.268372	0.260455	0.250406	0.275376	0.308059	0.378197	0.444478	NaN	NaN	NaN	NaN	NaN	NaN	NaN	NaN	NaN	NaN	NaN	NaN	NaN	NaN	NaN	NaN	NaN	NaN	NaN	NaN	NaN	NaN	0.0529842	0.0546082	0.0565367	0.0585668	0.0602923
	62	0.51015	0.536135	0.555826	0.576228	0.572777	0.504669	0.383678	0.329578	NaN	NaN	NaN	NaN	NaN	NaN	NaN	NaN	NaN	NaN	NaN	NaN	NaN	NaN	NaN	NaN	NaN	NaN	NaN	NaN	NaN	NaN	NaN	NaN	NaN	NaN	NaN	NaN	NaN	NaN	NaN	NaN	NaN	NaN	NaN	NaN	0.0547097	0.0566382	0.0586683	0.0603938
	64	0.57501	0.586683	0.577142	0.598254	0.585871	0.522737	0.390175	0.331303	0.292123	0.265022	0.256395	NaN	NaN	NaN	NaN	NaN	NaN	NaN	NaN	NaN	NaN	NaN	NaN	NaN	NaN	NaN	NaN	NaN	NaN	NaN	NaN	NaN	NaN	NaN	NaN	NaN	NaN	NaN	NaN	NaN	NaN	NaN	NaN	NaN	NaN	0.0567397	0.0587698	0.0604953
	66	NaN	0.614292	0.617032	NaN	0.669306	0.555522	0.40946	0.362769	NaN	NaN	NaN	NaN	NaN	NaN	NaN	NaN	NaN	NaN	NaN	NaN	NaN	NaN	NaN	NaN	NaN	NaN	NaN	NaN	NaN	NaN	NaN	NaN	NaN	NaN	NaN	NaN	NaN	NaN	NaN	NaN	NaN	NaN	NaN	NaN	NaN	NaN	NaN	0.0605968
	68	NaN	NaN	NaN	0.96082	0.845615	0.61216	0.436967	0.407531	0.426715	NaN	NaN	NaN	NaN	NaN	NaN	NaN	NaN	NaN	NaN	NaN	NaN	NaN	NaN	NaN	NaN	NaN	NaN	NaN	NaN	NaN	NaN	NaN	NaN	0.0369468	0.0385708	0.0400934	0.0416159	NaN	NaN	0.046285	NaN	NaN	0.0512586	NaN	NaN	NaN	NaN	0.0606983
	70	0.986297	0.98376	0.981324	0.977873	0.965083	0.859419	0.622107	0.571559	0.587495	0.749492	NaN	NaN	NaN	NaN	NaN	NaN	NaN	NaN	NaN	NaN	0.987921	0.985587	0.984572	0.983049	0.980613	NaN	NaN	0.0276086	0.0292326	0.0308567	0.0323792	0.0339017	0.0354243	0.0370483	NaN	NaN	NaN	0.0431384	0.044661	0.0463865	0.0480106	0.0496346	0.0513601	0.0530857	0.0548112	0.0568413	0.0588713	0.0607998
	72	0.990459	0.98985	0.987211	0.984064	0.981527	0.978583	0.971072	0.969651	0.974218	0.977771	0.980816	0.983557	0.985485	0.987312	0.989444	0.990357	0.991575	0.991981	0.992286	0.992083	0.991778	0.990662	0.990154	0.989342	0.98579	0.978076	0.469549	0.0277101	0.0293341	0.0309582	0.0324807	0.0340032	NaN	NaN	NaN	NaN	NaN	NaN	0.0447625	0.046488	0.0481121	0.0497361	0.0514616	NaN	0.0549127	0.0569428	NaN	NaN
	74	0.997056	0.995838	0.994011	0.992184	0.990763	0.989241	0.986805	0.986602	0.986906	0.987718	0.988632	0.989647	0.990256	0.991271	0.992489	0.993098	0.994316	0.994925	0.995432	0.995737	0.996143	0.996346	0.996549	0.996041	0.993402	0.989038	0.958486	0.0278116	0.0294356	NaN	NaN	NaN	0.0355258	0.0371498	0.0386724	0.0401949	0.0417174	0.04324	0.044864	0.0465895	0.0482136	0.0498376	0.0515631	NaN	NaN	0.0570443	0.0589728	0.0609013
	76	0.999492	0.999188	0.998376	0.997462	0.996244	0.995331	0.993808	0.993301	0.993504	0.993707	0.993605	0.994417	0.99462	0.995635	0.996447	0.996752	0.996955	0.997361	0.997665	0.997868	0.998477	0.998782	0.998985	0.999289	0.998579	0.99665	0.991068	0.0279131	0.0295371	0.0310597	0.0325822	0.0341048	0.0356273	0.0372513	0.0387739	0.0402964	0.0418189	0.0433415	0.0449655	0.046691	0.0483151	0.0499391	0.0516646	0.0531872	0.0550142	0.0571458	0.0590743	0.0610028
	78	NaN	NaN	NaN	NaN	NaN	NaN	NaN	NaN	NaN	NaN	NaN	NaN	NaN	NaN	NaN	NaN	NaN	NaN	NaN	NaN	NaN	NaN	NaN	NaN	NaN	NaN	NaN	NaN	NaN	NaN	NaN	NaN	NaN	NaN	NaN	NaN	NaN	NaN	NaN	NaN	NaN	NaN	NaN	NaN	NaN	NaN	NaN	NaN
	80	NaN	NaN	NaN	NaN	NaN	NaN	NaN	NaN	NaN	NaN	NaN	NaN	NaN	NaN	NaN	NaN	NaN	NaN	NaN	NaN	NaN	NaN	NaN	NaN	NaN	NaN	NaN	NaN	NaN	NaN	NaN	NaN	NaN	NaN	NaN	NaN	NaN	NaN	NaN	NaN	NaN	NaN	NaN	NaN	NaN	NaN	NaN	NaN
	82	NaN	NaN	NaN	NaN	NaN	NaN	NaN	NaN	NaN	NaN	NaN	NaN	NaN	NaN	NaN	NaN	NaN	NaN	NaN	NaN	NaN	NaN	NaN	NaN	NaN	NaN	NaN	NaN	NaN	NaN	NaN	NaN	NaN	NaN	NaN	NaN	NaN	NaN	NaN	NaN	NaN	NaN	NaN	NaN	NaN	NaN	NaN	NaN
	84	NaN	NaN	NaN	NaN	NaN	NaN	NaN	NaN	NaN	NaN	NaN	NaN	NaN	NaN	NaN	NaN	NaN	NaN	NaN	NaN	NaN	NaN	NaN	NaN	NaN	NaN	NaN	NaN	NaN	NaN	NaN	NaN	NaN	NaN	NaN	NaN	NaN	NaN	NaN	NaN	NaN	NaN	NaN	NaN	NaN	NaN	NaN	NaN
	86	NaN	NaN	NaN	NaN	NaN	NaN	NaN	NaN	NaN	NaN	NaN	NaN	NaN	NaN	NaN	NaN	NaN	NaN	NaN	NaN	NaN	NaN	NaN	NaN	NaN	NaN	NaN	NaN	NaN	NaN	NaN	NaN	NaN	NaN	NaN	NaN	NaN	NaN	NaN	NaN	NaN	NaN	NaN	NaN	NaN	NaN	NaN	NaN
	88	NaN	NaN	NaN	NaN	NaN	NaN	NaN	NaN	NaN	NaN	NaN	NaN	NaN	NaN	NaN	NaN	NaN	NaN	NaN	NaN	NaN	NaN	NaN	NaN	NaN	NaN	NaN	NaN	NaN	NaN	NaN	NaN	NaN	NaN	NaN	NaN	NaN	NaN	NaN	NaN	NaN	NaN	NaN	NaN	NaN	NaN	NaN	NaN
[truncated: 132 more columns]

## Sheet: TUNABILLFISH
RANKED NICHE SATURATION OF TUNA/BILLFISH [BETWEEN 0 AND 1 (see Fig. 5)]								Nan: Not a Number
	Longitudes	-180	-178	-176	-174	-172	-170	-168	-166	-164	-162	-160	-158	-156	-154	-152	-150	-148	-146	-144	-142	-140	-138	-136	-134	-132	-130	-128	-126	-124	-122	-120	-118	-116	-114	-112	-110	-108	-106	-104	-102	-100	-98	-96	-94	-92	-90	-88	-86
Latitudes	-88	NaN	NaN	NaN	NaN	NaN	NaN	NaN	NaN	NaN	NaN	NaN	NaN	NaN	NaN	NaN	NaN	NaN	NaN	NaN	NaN	NaN	NaN	NaN	NaN	NaN	NaN	NaN	NaN	NaN	NaN	NaN	NaN	NaN	NaN	NaN	NaN	NaN	NaN	NaN	NaN	NaN	NaN	NaN	NaN	NaN	NaN	NaN	NaN
	-86	NaN	NaN	NaN	NaN	NaN	NaN	NaN	NaN	NaN	NaN	NaN	NaN	NaN	NaN	NaN	NaN	NaN	NaN	NaN	NaN	NaN	NaN	NaN	NaN	NaN	NaN	NaN	NaN	NaN	NaN	NaN	NaN	NaN	NaN	NaN	NaN	NaN	NaN	NaN	NaN	NaN	NaN	NaN	NaN	NaN	NaN	NaN	NaN
	-84	NaN	NaN	NaN	NaN	NaN	NaN	NaN	NaN	NaN	NaN	NaN	NaN	NaN	NaN	NaN	NaN	NaN	NaN	NaN	NaN	NaN	NaN	NaN	NaN	NaN	NaN	NaN	NaN	NaN	NaN	NaN	NaN	NaN	NaN	NaN	NaN	NaN	NaN	NaN	NaN	NaN	NaN	NaN	NaN	NaN	NaN	NaN	NaN
	-82	NaN	NaN	NaN	NaN	NaN	NaN	NaN	NaN	NaN	NaN	NaN	NaN	NaN	NaN	NaN	NaN	NaN	NaN	NaN	NaN	NaN	NaN	NaN	NaN	NaN	NaN	NaN	NaN	NaN	NaN	NaN	NaN	NaN	NaN	NaN	NaN	NaN	NaN	NaN	NaN	NaN	NaN	NaN	NaN	NaN	NaN	NaN	NaN
	-80	NaN	NaN	NaN	NaN	NaN	NaN	NaN	NaN	NaN	NaN	NaN	NaN	NaN	NaN	NaN	NaN	NaN	NaN	NaN	NaN	NaN	NaN	NaN	NaN	NaN	NaN	NaN	NaN	NaN	NaN	NaN	NaN	NaN	NaN	NaN	NaN	NaN	NaN	NaN	NaN	NaN	NaN	NaN	NaN	NaN	NaN	NaN	NaN
	-78	NaN	NaN	NaN	NaN	NaN	NaN	NaN	NaN	NaN	NaN	NaN	NaN	NaN	NaN	NaN	NaN	NaN	NaN	NaN	NaN	NaN	NaN	NaN	NaN	NaN	NaN	NaN	NaN	NaN	NaN	NaN	NaN	NaN	NaN	NaN	NaN	NaN	NaN	NaN	NaN	NaN	NaN	NaN	NaN	NaN	NaN	NaN	NaN
	-76	NaN	NaN	NaN	NaN	NaN	NaN	NaN	NaN	NaN	NaN	NaN	NaN	NaN	NaN	NaN	NaN	NaN	NaN	NaN	NaN	NaN	NaN	NaN	NaN	NaN	NaN	NaN	NaN	NaN	NaN	NaN	NaN	NaN	NaN	NaN	NaN	NaN	NaN	NaN	NaN	NaN	NaN	NaN	NaN	NaN	NaN	NaN	NaN
	-74	NaN	NaN	NaN	NaN	NaN	NaN	NaN	NaN	NaN	NaN	NaN	NaN	NaN	NaN	NaN	NaN	NaN	NaN	NaN	NaN	NaN	NaN	NaN	NaN	NaN	NaN	NaN	NaN	NaN	NaN	NaN	NaN	NaN	NaN	NaN	NaN	NaN	NaN	NaN	NaN	NaN	NaN	NaN	NaN	NaN	NaN	NaN	NaN
	-72	0.178948	0.179659	0.190215	0.217113	0.241677	0.277812	0	0.00964271	0.0119773	0.0139058	0.334044	0.34795	0.384693	0.443768	0.473102	0.473	0.443565	0.443666	0.44326	0.443362	0.463358	0.463459	0.976959	0.981425	0.988327	0.992286	0.988733	0.989038	0.985993	0.977467	0.022838	0.0243605	0.0256801	0.0267966	0.451888	0.951177	0.956659	0.942956	0.0290296	0.0306537	0.0323792	0.0340032	0.0356273	0.0373528	0.0388754	0.0407024	0.0428339	0.0447625
	-70	0.174279	0.173975	0.177324	0.182704	0.191738	0.197726	0.000101502	0.00974421	0.0120788	0.0140073	0.213358	0.220057	0.223406	0.232034	0.231933	0.229903	0.230004	0.223203	0.21894	0.213256	0.202294	0.19458	0.939911	0.950264	0.95676	0.965895	0.941027	0.9324	0.919407	0.748376	0.0229395	0.024462	0.0257816	0.0268981	0.172046	0.16961	0.165753	0.162911	0.0291311	0.0307552	0.0324807	0.0341048	0.0357288	0.0374543	0.0389769	0.0408039	0.0429354	0.044864
	-68	0.147077	0.146569	0.148193	0.150528	0.155298	0.159866	0.000203004	0.00984572	0.0121803	0.0141088	0.167885	0.171539	0.175497	0.178644	0.176817	0.174888	0.172148	0.167073	0.165043	0.163723	0.162505	0.16149	0.399817	0.376573	0.348051	0.330187	0.207572	0.202395	0.195595	0.186257	0.023041	0.0245635	0.0258831	0.0269996	0.132562	0.130126	0.125051	0.122209	0.0292326	0.0308567	0.0325822	0.0342063	0.0358303	0.0375558	0.0390784	0.0409054	0.0430369	0.0449655
	-66	0.117641	0.117337	0.11957	0.12363	0.129009	0.132359	0.000304507	0.00994722	0.0122818	0.0142103	0.142509	0.14322	0.144032	0.145453	0.146062	0.145554	0.144539	0.143829	0.141697	0.141291	0.140479	0.139058	0.217215	0.204324	0.189911	0.180674	0.149208	0.146163	0.143727	0.139972	0.0231425	0.024665	0.0259846	0.0271011	0.10881	0.108607	0.108506	0.108201	0.0293341	0.0309582	0.0326837	0.0343078	0.0359318	0.0376573	0.0391799	0.0410069	0.0431384	0.045067
	-64	0.106577	0.10678	0.106882	0.107694	0.107897	0.109521	0.000406009	0.0100487	0.0123833	0.0143118	0.120077	0.120991	0.122107	0.124746	0.126167	0.126472	0.125355	0.124239	0.123224	0.122006	0.120483	0.118859	0.163317	0.159663	0.151746	0.145757	0.12566	0.121904	0.119874	0.11754	0.023244	0.0247665	0.0260861	0.0272026	0.105156	0.105055	0.105258	0.105461	0.0294356	0.0310597	0.0327852	0.0344093	0.0360333	0.0377588	0.0392814	0.0411084	0.04324	0.0451685
	-62	0.111754	0.113073	0.11419	0.114596	0.115307	0.116423	0.000507511	0.0101502	0.0124848	0.0144133	0.127994	0.132663	0.135099	0.14119	0.145859	0.148295	0.147584	0.14596	0.144742	0.143524	0.140378	0.137637	0.208892	0.194174	0.186764	0.178745	0.148498	0.144641	0.141799	0.140581	0.0233455	0.024868	0.0261876	0.0273041	0.110739	0.11084	0.111043	0.110942	0.0295371	0.0311612	0.0328867	0.0345108	0.0361348	0.0378603	0.0393829	0.0412099	0.0433415	0.04527
	-60	0.11551	0.116322	0.116931	0.118149	0.119062	0.113479	0.000609013	0.0102517	0.0125863	0.10404	0.131547	0.133678	0.136825	0.143118	0.148092	0.154385	0.156719	0.155197	0.149919	0.145148	0.1419	0.161186	0.22097	0.209196	0.198843	0.182501	0.15946	0.153573	0.150325	0.13713	0.023447	0.0249695	0.0262891	0.103735	0.117032	0.116626	0.116525	0.11013	0.0296387	0.0312627	0.0329882	0.0346123	0.0362363	0.0379618	0.0394844	0.0413114	0.043443	0.0453715
	-58	0.11825	0.118555	0.119265	0.12028	0.121194	0.108404	0.000710516	0.0103532	0.0126878	0.107998	0.130938	0.132765	0.134389	0.138145	0.143626	0.146671	0.148904	0.148701	0.145047	0.140987	0.136927	0.16687	0.211328	0.206151	0.196813	0.174482	0.157734	0.15408	0.152355	0.126878	0.0235485	0.0250711	0.0263906	0.107491	0.121397	0.120889	0.120382	0.107795	0.0297402	0.0313642	0.0330897	0.0347138	0.0363378	0.0380633	0.0395859	0.0414129	0.0435445	0.045473
	-56	0.120788	0.120585	0.121092	0.121701	0.117438	0.107288	0.100893	0.0104547	0.103634	0.110434	0.128096	0.129314	0.131648	0.133272	0.134084	0.13581	0.137028	0.136419	0.134795	0.133475	0.140682	0.165347	0.194478	0.193971	0.184937	0.167986	0.156821	0.155704	0.145656	0.120179	0.02365	0.0251726	0.103532	0.110028	0.124442	0.123934	0.118352	0.107186	0.0298417	0.0314657	0.0331912	0.0348153	0.0364393	0.0381648	0.0396874	0.0415144	0.043646	0.0455745
	-54	0.124137	0.123528	0.123325	0.123731	0.114292	0.106273	0.10069	0.0105562	0.104852	0.113987	0.126066	0.12637	0.127182	0.128603	0.12972	0.130836	0.131242	0.131039	0.130227	0.129212	0.146265	0.166464	0.189708	0.190317	0.178441	0.166768	0.160069	0.159968	0.141088	0.116017	0.0237515	0.0252741	0.106171	0.114698	0.1284	0.127893	0.115408	0.106679	0.0299432	0.0315672	0.0332927	0.0349168	0.0365408	0.0382663	0.0397889	0.0416159	0.0437475	0.045676
	-52	0.129415	0.127588	0.125863	0.1216	0.110637	0.104953	0.000812018	0.103329	0.107592	0.115205	0.126573	0.126675	0.126979	0.127284	0.127791	0.128197	0.128502	0.128908	0.129111	0.135505	0.154689	0.171437	0.190723	0.188388	0.177426	0.168494	0.162201	0.157328	0.137434	0.114901	0.023853	0.103431	0.108303	0.119164	0.133069	0.126776	0.114393	0.106374	0.0300447	0.0316687	0.0333942	0.0350183	0.0366423	0.0383678	0.0398904	0.0417174	0.043849	0.0457775
	-50	0.133171	0.132054	0.130735	0.119468	0.109927	0.104344	0.100792	0.103938	0.109216	0.117844	0.129618	0.129821	0.130329	0.130633	0.131141	0.131445	0.13175	0.131953	0.132257	0.14525	0.16281	0.177629	0.19732	0.190114	0.181283	0.173366	0.166261	0.153167	0.135404	0.114089	0.0239545	0.104649	0.112058	0.124036	0.134896	0.124543	0.113784	0.10607	0.0301462	0.0317702	0.0334957	0.0351198	0.0367438	0.0384693	0.0399919	0.0418189	0.0439505	0.045879
	-48	0.161084	0.160171	0.157125	0.146874	0.140175	0.13378	0.118758	0.129923	0.136724	0.144438	0.152253	0.152558	0.152761	0.153268	0.153674	0.154588	0.155095	0.15611	0.150934	0.16555	0.181994	0.200771	0.208181	0.196508	0.188997	0.180572	0.173061	0.16078	0.142103	0.123122	0.105867	0.112667	0.123427	0.133983	0.146366	0.13784	0.129517	0.116728	0.11216	0.112464	0.112769	0.11287	0.113175	0.113378	0.113581	0.113276	0.112972	0.112566
	-46	0.189606	0.188084	0.184734	0.176411	0.170219	0.164028	0.149614	0.160374	0.164434	0.171336	0.177933	0.178847	0.179456	0.180065	0.180978	0.181181	0.18179	0.180471	0.173264	0.189809	0.210008	0.227263	0.216504	0.204832	0.194681	0.187576	0.17905	0.16484	0.149107	0.134592	0.114799	0.124848	0.13449	0.144336	0.161389	0.151847	0.144133	0.137942	0.138043	0.138348	0.138551	0.138754	0.138855	0.139261	0.139363	0.138957	0.138652	0.138246
	-44	0.227467	0.225842	0.223711	0.214677	0.203512	0.188896	0.174787	0.182095	0.190418	0.198234	0.209907	0.211226	0.211937	0.212343	0.213662	0.214576	0.215388	0.205035	0.195392	0.217722	0.239748	0.23244	0.221985	0.21082	0.200061	0.191636	0.183719	0.1689	0.159257	0.142814	0.125964	0.134998	0.142611	0.15814	0.168189	0.16352	0.158039	0.15743	0.157836	0.158242	0.158343	0.158546	0.158952	0.159156	0.159054	0.158648	0.158445	0.157937
	-42	0.270199	0.269691	0.2703	0.255583	0.241068	0.222899	0.202801	0.215286	0.22503	0.234572	0.245534	0.24594	0.246244	0.24665	0.246955	0.24797	0.243098	0.233354	0.223305	0.244417	0.244925	0.23447	0.226147	0.2162	0.205542	0.195899	0.189403	0.174178	0.163013	0.148599	0.135201	0.142408	0.153877	0.165449	0.178035	0.17164	0.168697	0.169204	0.169712	0.170118	0.170422	0.170727	0.17093	0.171031	0.171133	0.170828	0.170625	0.170321
	-40	0.367438	0.370179	0.374543	0.331506	0.296996	0.258526	0.239444	0.249188	0.259541	0.282278	0.30268	0.303289	0.303999	0.304811	0.306435	0.300142	0.28309	0.26147	0.250508	0.261774	0.250406	0.24188	0.232339	0.222391	0.212749	0.202497	0.193869	0.179963	0.166971	0.157227	0.143321	0.151441	0.164129	0.17499	0.189302	0.183922	0.184024	0.184227	0.184531	0.185039	0.185445	0.185648	0.186054	0.185749	0.185952	0.186155	0.186358	0.185851
	-38	0.528218	0.5338	0.542529	0.449655	0.380126	0.322473	0.289687	0.307552	0.32633	0.355968	0.386724	0.388246	0.388957	0.389566	0.391393	0.357592	0.328258	0.310698	0.292326	0.272127	0.255887	0.245635	0.237921	0.230207	0.219448	0.21011	0.201888	0.18717	0.173467	0.163114	0.150629	0.163216	0.17367	0.187373	0.199655	0.199756	0.199858	0.200365	0.200873	0.201076	0.201177	0.201279	0.20138	0.201482	0.201583	0.201989	0.203715	0.204019
	-36	0.51553	0.517154	0.519996	0.431994	0.364089	0.31557	0.312119	0.328969	0.360028	0.393626	0.366525	0.367134	0.367743	0.368859	0.368453	0.334754	0.317093	0.299026	0.279842	0.259744	0.249492	0.241474	0.248477	0.238835	0.231628	0.221376	0.22026	0.201685	0.187881	0.174076	0.167479	0.179862	0.193159	0.209805	0.211632	0.211734	0.211835	0.212038	0.212444	0.212546	0.21285	0.212952	0.213155	0.213459	0.213764	0.214068	0.23782	0.238429
	-34	0.508425	0.506902	0.507207	0.422351	0.35607	0.337901	0.337596	0.372412	0.402558	0.389363	0.356577	0.357897	0.358303	0.357288	0.357795	0.32836	0.3108	0.292529	0.273041	0.256598	0.246853	0.251218	0.261571	0.251015	0.242793	0.240154	0.240053	0.222696	0.203816	0.193666	0.188185	0.201786	0.219549	0.224421	0.224523	0.224117	0.22432	0.224726	0.225132	0.225335	0.225538	0.225741	0.226045	0.226248	0.226451	0.245229	0.289789	0.290398
	-32	0.492996	0.492286	0.491981	0.411693	0.384896	0.385505	0.385302	0.416159	0.41078	0.378908	0.345108	0.345006	0.346326	0.346529	0.346935	0.323691	0.30542	0.288266	0.265022	0.254466	0.255684	0.269793	0.290296	0.269387	0.261165	0.261064	0.260962	0.242996	0.230918	0.221173	0.21214	0.231019	0.236297	0.236399	0.236602	0.236906	0.237008	0.236703	0.236805	0.237312	0.237515	0.237617	0.237718	0.238023	0.254263	0.306131	0.384084	0.384389
	-30	0.490256	0.488936	0.491575	0.441941	0.441129	0.440723	0.440824	0.44864	0.41149	0.379212	0.345818	0.346732	0.346833	0.346123	0.344499	0.323386	0.305014	0.287759	0.265225	0.262789	0.284917	0.302477	0.320544	0.30948	0.309683	0.309277	0.30877	0.280958	0.260658	0.25	0.242387	0.253147	0.252944	0.252436	0.252335	0.252132	0.252741	0.252538	0.252233	0.251827	0.251929	0.25203	0.251726	0.264718	0.323183	0.411084	0.547605	0.528827
	-28	0.495534	0.495432	0.495635	0.495737	0.496752	0.497056	0.479801	0.443159	0.404892	0.375152	0.349675	0.349472	0.349878	0.350081	0.359216	0.329273	0.312424	0.293646	0.275071	0.294356	0.313033	0.329984	0.368961	0.368555	0.36957	0.369773	0.369062	0.335059	0.317499	0.299229	0.275883	0.275782	0.275173	0.274868	0.274361	0.273955	0.273549	0.273346	0.272737	0.273143	0.272229	0.272533	0.283496	0.336277	0.43717	0.570544	0.691027	0.638754
	-26	0.50812	0.508222	0.507816	0.50944	0.509541	0.50203	0.454527	0.417174	0.385911	0.357491	0.358201	0.357998	0.35881	0.362261	0.396163	0.36216	0.331811	0.315266	0.297605	0.315875	0.332826	0.372919	0.440012	0.44052	0.440621	0.440114	0.439911	0.402659	0.371803	0.332014	0.296894	0.296387	0.295676	0.294458	0.293544	0.293138	0.292732	0.29192	0.291514	0.291108	0.290804	0.297402	0.330897	0.429557	0.560698	0.694783	0.63916	0.579578
	-24	0.524767	0.525883	0.526492	0.527203	0.523447	0.473305	0.433516	0.397584	0.368656	0.36825	0.369164	0.369468	0.372513	0.402964	0.441027	0.403065	0.373427	0.338814	0.319834	0.339322	0.376776	0.447016	0.544661	0.544153	0.542022	0.539281	0.538774	0.481121	0.438693	0.370382	0.31689	0.315367	0.314048	0.313743	0.313134	0.311916	0.310901	0.309785	0.308973	0.307755	0.310089	0.354649	0.420727	0.55268	0.702903	0.646265	0.582826	0.53989
	-22	0.546285	0.546894	0.5473	0.548518	0.500609	0.453512	0.416261	0.383678	0.383374	0.383983	0.383881	0.384592	0.41687	0.455644	0.504466	0.456963	0.418697	0.386317	0.351807	0.386622	0.457166	0.556232	0.670219	0.667377	0.664941	0.662099	0.65743	0.589423	0.484267	0.403471	0.334856	0.333739	0.332927	0.3311	0.330085	0.32907	0.327649	0.326736	0.325822	0.325315	0.379009	0.447117	0.540905	0.70067	0.653573	0.588205	0.541819	0.492184
	-20	0.569732	0.569834	0.571864	0.533597	0.480004	0.442651	0.403674	0.399919	0.400528	0.401137	0.401746	0.436054	0.476857	0.533902	0.582115	0.53512	0.477771	0.437069	0.398092	0.471985	0.567905	0.689606	0.803695	0.801056	0.798214	0.795676	0.792732	0.665956	0.548721	0.445189	0.373528	0.368758	0.36419	0.362363	0.361348	0.358607	0.355055	0.353431	0.350284	0.404385	0.477873	0.571661	0.688084	0.661084	0.59389	0.548417	0.498782	0.488835
	-18	0.617134	0.618555	0.622006	0.565164	0.518473	0.468027	0.461734	0.462038	0.462241	0.462952	0.506496	0.558668	0.616017	0.681689	0.689911	0.622716	0.561307	0.510252	0.455948	0.555116	0.669103	0.792123	0.848863	0.847239	0.843687	0.838814	0.833841	0.753147	0.603025	0.494417	0.47097	0.467519	0.463967	0.457775	0.423873	0.419407	0.41555	0.412201	0.408648	0.480918	0.577954	0.69326	0.775274	0.69732	0.639261	0.579172	0.488733	0.487718
	-16	0.666362	0.669407	0.674482	0.609216	0.556435	0.548315	0.548011	0.546793	0.546691	0.584348	0.653776	0.72503	0.788469	0.794762	0.792022	0.727771	0.649513	0.575721	0.522026	0.632156	0.771214	0.83719	0.888246	0.883374	0.876675	0.871194	0.864495	0.803898	0.674584	0.638855	0.628908	0.618453	0.612972	0.560901	0.509744	0.50609	0.499188	0.493402	0.483658	0.581912	0.694884	0.777913	0.808465	0.773041	0.694986	0.58851	0.491474	0.490053
	-14	0.702395	0.710922	0.715286	0.648802	0.62972	0.628806	0.627487	0.624949	0.676208	0.755989	0.80065	0.832318	0.839626	0.837393	0.834551	0.79933	0.746346	0.663419	0.587799	0.713155	0.815469	0.868047	0.915246	0.909968	0.903776	0.899411	0.894539	0.837292	0.816991	0.811104	0.805826	0.801157	0.764109	0.68179	0.611957	0.604344	0.601705	0.59186	0.588814	0.701279	0.784308	0.813946	0.840235	0.808161	0.718636	0.59054	0.492793	0.49462
	-12	0.749188	0.751015	0.752842	0.728482	0.725842	0.720564	0.712952	0.771011	0.809277	0.841149	0.867641	0.875761	0.872615	0.870585	0.867134	0.838002	0.802578	0.747665	0.664637	0.790804	0.847544	0.895757	0.923569	0.921843	0.920422	0.919509	0.91758	0.901035	0.896468	0.892002	0.88987	0.865307	0.836987	0.80136	0.755684	0.746752	0.737109	0.732339	0.72838	0.791108	0.820849	0.845514	0.868149	0.821762	0.732237	0.59795	0.498376	0.495026
	-10	0.77497	0.774056	0.77162	0.76827	0.767357	0.764312	0.761165	0.803187	0.832521	0.856679	0.887536	0.887028	0.884896	0.882156	0.87972	0.847138	0.812322	0.768879	0.682501	0.799838	0.853735	0.901746	0.924787	0.923873	0.922351	0.920727	0.920016	0.918595	0.916667	0.913825	0.90946	0.884795	0.851908	0.823691	0.753451	0.746853	0.740459	0.733252	0.728076	0.785323	0.816788	0.841454	0.860942	0.807653	0.691839	0.56892	0.539789	0.536541
	-8	0.781161	0.779639	0.775985	0.772635	0.768372	0.765124	0.759034	0.800447	0.829172	0.856171	0.886419	0.884693	0.88175	0.878299	0.873731	0.842469	0.807044	0.757714	0.669509	0.792225	0.849066	0.899208	0.923975	0.922757	0.921133	0.920219	0.919306	0.917783	0.915855	0.912099	0.908952	0.884186	0.852416	0.804202	0.6824	0.677426	0.675294	0.668798	0.666464	0.731222	0.787556	0.81821	0.8446	0.783394	0.646366	0.59866	0.592773	0.585871
	-6	0.778319	0.775477	0.768981	0.763906	0.756801	0.746244	0.738733	0.792428	0.822879	0.849777	0.877588	0.874036	0.870788	0.867337	0.861855	0.830796	0.794559	0.727974	0.648904	0.781669	0.84257	0.892103	0.92164	0.920625	0.920118	0.9189	0.917073	0.914941	0.911592	0.908546	0.905298	0.881141	0.83445	0.761774	0.615104	0.61216	0.609724	0.604141	0.602213	0.663216	0.73041	0.787251	0.818717	0.72432	0.67499	0.665753	0.662201	0.652355
	-4	0.759846	0.749086	0.739038	0.733354	0.723609	0.712444	0.699249	0.775782	0.808262	0.838205	0.859521	0.857389	0.85475	0.850893	0.848559	0.816281	0.776289	0.689505	0.615713	0.75	0.825924	0.880227	0.919204	0.917986	0.915753	0.911998	0.908648	0.9054	0.903877	0.901644	0.900832	0.855055	0.797605	0.676817	0.556638	0.554608	0.551766	0.550954	0.54933	0.593585	0.658851	0.724421	0.783496	0.740053	0.735384	0.732643	0.72706	0.66758
	-2	0.720361	0.703512	0.696711	0.689708	0.684227	0.678441	0.670422	0.736399	0.788875	0.81892	0.825416	0.823082	0.820747	0.816382	0.810089	0.766443	0.680065	0.6081	0.580288	0.696001	0.807755	0.858912	0.879212	0.875558	0.871701	0.869265	0.865814	0.861652	0.860536	0.858303	0.857592	0.801969	0.681181	0.562018	0.529943	0.527304	0.525579	0.52365	0.522533	0.567397	0.623833	0.684531	0.757004	0.75406	0.752639	0.754771	0.75203	0.673061
	0	0.692448	0.686054	0.67976	0.672351	0.662505	0.655501	0.648599	0.701177	0.776188	0.785424	0.778218	0.77233	0.767154	0.761064	0.750914	0.668392	0.595209	0.569935	0.565976	0.684125	0.798823	0.819834	0.817499	0.815164	0.811815	0.809074	0.807958	0.807247	0.805014	0.803593	0.800853	0.681486	0.562525	0.529842	0.529131	0.52771	0.527101	0.525985	0.526188	0.573589	0.635099	0.693869	0.7703	0.769894	0.76959	0.770706	0.772229	0.694681
	2	0.694174	0.688388	0.683821	0.676309	0.666768	0.659156	0.652659	0.704222	0.734572	0.72635	0.704629	0.696813	0.691535	0.68646	0.680166	0.611246	0.582927	0.578766	0.572574	0.692956	0.747564	0.743504	0.741169	0.73782	0.730918	0.729294	0.727873	0.724117	0.721275	0.717113	0.709298	0.583029	0.551969	0.551665	0.551259	0.549939	0.54862	0.548112	0.550345	0.600893	0.668595	0.744925	0.796793	0.797097	0.798011	0.800142	0.803289	0.764007
	4	0.71082	0.698234	0.693362	0.687881	0.68311	0.676411	0.668088	0.682095	0.675802	0.670727	0.665043	0.660069	0.656313	0.650832	0.642509	0.610942	0.605968	0.602416	0.598153	0.643017	0.640276	0.637028	0.635201	0.633272	0.630227	0.628502	0.628603	0.627893	0.62637	0.626675	0.624645	0.579476	0.580694	0.580796	0.583232	0.583942	0.584044	0.584653	0.587596	0.659257	0.733963	0.793544	0.826431	0.828157	0.832014	0.835668	0.839931	0.810191
	6	0.711835	0.699858	0.694478	0.690114	0.685546	0.682298	0.726451	0.713358	0.700467	0.695798	0.690621	0.686967	0.683009	0.679456	0.633475	0.630633	0.626066	0.623427	0.618859	0.614698	0.611754	0.609521	0.608709	0.608303	0.607795	0.608912	0.610028	0.609013	0.61013	0.611855	0.613784	0.614901	0.616931	0.621803	0.627182	0.631445	0.632562	0.633069	0.63378	0.697625	0.779131	0.815266	0.825822	0.826228	0.82704	0.829273	0.834348	0.808668
	8	0.690012	0.685851	0.682907	0.678339	0.673264	0.702294	0.778116	0.774462	0.771924	0.768067	0.764515	0.759541	0.755177	0.69458	0.626979	0.623122	0.619367	0.617337	0.615408	0.612566	0.609825	0.608607	0.60881	0.609927	0.611551	0.61419	0.616728	0.617641	0.620788	0.625457	0.630735	0.633577	0.639058	0.643423	0.649716	0.654689	0.657531	0.658546	0.660475	0.734876	0.791311	0.803492	0.802984	0.80268	0.799026	0.796387	0.801563	0.779943
	10	0.663723	0.659054	0.654994	0.650325	0.682704	0.758019	0.799432	0.797503	0.795879	0.794458	0.790296	0.788165	0.749898	0.669306	0.598051	0.596224	0.592672	0.591961	0.589931	0.588104	0.587901	0.588002	0.588307	0.590438	0.592266	0.596732	0.599878	0.603532	0.609115	0.617438	0.627081	0.63449	0.642205	0.64931	0.65611	0.663926	0.672452	0.678745	0.683922	0.765631	0.784815	0.780654	0.779842	0.780755	0.774259	0.757816	0.757511	0.698437
	12	0.641393	0.634389	0.630532	0.664332	0.7297	0.786135	0.816484	0.814454	0.811713	0.808871	0.806435	0.784511	0.70676	0.642103	0.572879	0.570341	0.567296	0.566281	0.564048	0.563743	0.564555	0.563845	0.564961	0.566585	0.568717	0.571965	0.57704	0.581506	0.588916	0.597239	0.606882	0.622107	0.633678	0.644235	0.652761	0.66149	0.6757	0.687069	0.697117	0.748985	0.748274	0.738936	0.729192	0.73853	0.743707	0.732034	0.715489	0.647381
	14	0.624239	0.616829	0.609419	0.670524	0.737921	0.790601	0.82024	0.815875	0.813642	0.809582	0.806841	0.767052	0.686155	0.620077	0.559683	0.557552	0.555826	0.554405	0.575112	0.574604	0.574807	0.575213	0.57501	0.57633	0.578258	0.581608	0.584247	0.589119	0.593788	0.60272	0.556029	0.56283	0.57095	0.583638	0.595818	0.607085	0.623224	0.650731	0.628197	0.647889	0.653979	0.644844	0.700264	0.710313	0.738023	0.741575	0.722797	NaN
	16	0.617235	0.607491	0.600386	0.662302	0.72767	0.783293	0.814555	0.809886	0.80674	0.804101	0.799533	0.749492	0.670118	0.601401	0.550244	0.546387	0.545168	0.561206	0.614292	0.613378	0.612363	0.611043	0.608404	0.607897	0.61084	0.613073	0.614393	0.61754	0.621701	0.566991	0.474929	0.48244	0.498071	0.507308	0.517763	0.532684	0.550751	0.540195	0.50741	0.524462	0.538266	0.589322	0.718027	0.718737	NaN	NaN	NaN	NaN
	18	0.610637	0.603228	0.597036	0.658952	0.710516	0.778725	0.809785	0.806638	0.80471	0.802071	0.796996	0.74188	0.659765	0.590337	0.537251	0.534409	0.554202	0.600589	0.664028	0.660272	0.656415	0.65337	0.651543	0.651949	0.650934	0.65134	0.651644	0.652253	0.594803	0.502741	0.419712	0.422858	0.429862	0.435648	0.444783	0.453106	0.447828	0.425193	0.402862	0.421234	NaN	NaN	NaN	NaN	NaN	NaN	0.660171	0.605258
	20	0.597544	0.592063	0.584551	0.644336	0.696102	0.772127	0.805725	0.80339	0.801259	0.798315	0.795168	0.73376	0.655704	0.580491	0.530349	0.550447	0.589728	0.648092	0.700365	0.696508	0.694072	0.691433	0.688287	0.686358	0.685648	0.685343	0.685445	0.637434	0.53309	0.440215	0.374949	0.37637	0.380024	0.387333	0.38987	0.385404	0.362058	0.338916	NaN	NaN	NaN	NaN	0.597747	0.605359	0.60607	0.60475	NaN	0.614495
	22	0.599777	0.592976	0.590032	0.651746	0.705542	0.778015	0.798417	0.795575	0.794153	0.791413	0.787657	0.720463	0.642408	0.574097	0.543037	0.580187	0.637942	0.69052	0.741271	0.732745	0.730816	0.725335	0.718534	0.715794	0.715083	0.713764	0.688693	0.57024	0.475335	0.400731	0.335363	0.335871	0.336683	0.33922	0.328055	0.316788	0.304507	0.290905	NaN	NaN	NaN	NaN	0.568006	0.573386	0.571255	0.566788	0.579781	0.612667
	24	0.636114	0.63246	0.627994	0.685952	0.758323	0.791717	0.78918	0.786642	0.785526	0.78177	0.778827	0.696305	0.634998	0.580999	0.573995	0.628096	0.683415	0.733861	0.731019	0.722696	0.71691	0.71417	0.714677	0.708689	0.709095	0.691332	0.634287	0.529537	0.438388	0.37231	0.319022	0.319326	0.31892	0.311104	0.276391	0.262079	0.255075	0.241981	NaN	NaN	NaN	NaN	0.51147	0.514312	0.514007	0.514413	0.531669	0.545473
	26	0.664231	0.663114	0.661287	0.725132	0.780248	0.777406	0.774564	0.774361	0.773346	0.770605	0.769082	0.686663	0.629415	0.625558	0.619976	0.677527	0.73173	0.726654	0.719955	0.714474	0.712241	0.705847	0.707471	0.704121	0.695899	0.6419	0.58039	0.483557	0.409156	0.344093	0.306029	0.306232	0.30136	0.260556	0.242692	0.235282	0.226857	NaN	NaN	NaN	NaN	NaN	0.448944	0.45138	0.452598	0.458181	0.467621	0.468331
	28	0.683618	0.683212	0.682806	0.756699	0.755481	0.754568	0.753857	0.751117	0.750508	0.747868	0.747767	0.674381	0.673163	0.669204	0.665246	0.730715	0.723	0.716403	0.713662	0.705745	0.711531	0.701989	0.7027	0.704527	0.653674	0.591758	0.553187	0.457877	0.390276	0.329375	0.29395	0.29324	0.256902	0.235587	0.217925	0.210414	NaN	NaN	NaN	NaN	NaN	NaN	0.402355	0.399614	0.400426	0.403877	0.406922	0.406009
	30	0.724827	0.721681	0.717824	0.726147	0.726248	0.726553	0.727263	0.725639	0.724929	0.725944	0.725741	0.715591	0.712038	0.711328	0.705136	0.716301	0.715692	0.706557	0.711734	0.702598	0.703715	0.709704	0.716504	0.662404	0.605664	0.558973	0.516646	0.431587	0.370077	0.320037	0.284511	0.253553	0.232948	NaN	0.194783	NaN	NaN	NaN	NaN	NaN	NaN	NaN	NaN	0.362769	0.362464	0.362972	0.364596	0.363987
	32	0.71488	0.709501	0.705339	0.706253	0.707268	0.706456	0.70605	0.71011	0.707369	0.707065	0.710617	0.709602	0.708587	0.711632	0.708993	0.706151	0.703106	0.703613	0.66352	0.665144	0.669915	0.672757	0.734166	0.6689	0.61287	0.563236	0.485993	0.416565	0.360333	0.316382	0.291819	0.253857	0.231831	0.209501	NaN	NaN	NaN	NaN	NaN	NaN	NaN	NaN	NaN	NaN	NaN	NaN	NaN	NaN
	34	0.701482	0.701685	0.704324	0.707166	0.706354	0.708486	0.711429	0.714982	0.717215	0.718331	0.719042	0.7162	0.713459	0.713561	0.71214	0.713053	0.718433	0.680268	0.623021	0.629618	0.636013	0.671336	0.749695	0.680674	0.630329	0.557349	0.474015	0.409663	0.357085	0.325924	0.300853	0.256192	NaN	NaN	NaN	NaN	NaN	NaN	NaN	NaN	NaN	NaN	NaN	NaN	NaN	NaN	NaN	NaN
	36	0.739342	0.739444	0.739545	0.742793	0.745432	0.747158	0.750812	0.751726	0.751218	0.751827	0.751929	0.75132	0.750609	0.750102	0.74868	0.746447	0.717621	0.654892	0.593078	0.59663	0.619265	0.686764	0.769285	0.700162	0.638551	0.547503	0.464779	0.407734	0.376979	0.354852	NaN	NaN	NaN	NaN	NaN	NaN	NaN	NaN	NaN	NaN	NaN	NaN	NaN	NaN	NaN	NaN	NaN	NaN
	38	0.778522	0.777304	0.778421	0.782278	0.786338	0.789586	0.791514	0.792834	0.793849	0.793138	0.791616	0.791007	0.790702	0.789383	0.787759	0.779537	0.698843	0.640378	0.577548	0.587292	0.658039	0.734267	0.795473	0.745229	0.62769	0.53786	0.464576	0.416667	0.411896	0.388652	NaN	NaN	NaN	NaN	NaN	NaN	NaN	NaN	NaN	NaN	NaN	NaN	NaN	NaN	NaN	NaN	NaN	NaN
	40	0.825619	0.823792	0.824097	0.82633	0.833029	0.838713	0.841961	0.843788	0.844397	0.843484	0.84054	0.836784	0.834957	0.83313	0.828461	0.796082	0.737718	0.65946	0.58719	0.650629	0.716098	0.787353	0.824807	0.754365	0.631141	0.538875	0.45879	0.450365	0.440317	NaN	NaN	NaN	NaN	NaN	NaN	NaN	NaN	NaN	NaN	NaN	NaN	NaN	NaN	NaN	NaN	NaN	NaN	NaN
	42	0.605156	0.600183	0.597442	0.601299	0.613886	0.625964	0.635505	0.640885	0.643321	0.637231	0.625355	0.612464	0.599066	0.592469	0.585769	0.527812	0.468433	0.420422	0.401238	0.438591	0.478583	0.539383	0.593687	0.485485	0.404182	0.338611	0.329578	0.321559	0.310292	NaN	NaN	NaN	NaN	NaN	NaN	NaN	NaN	NaN	NaN	NaN	NaN	NaN	NaN	NaN	NaN	NaN	NaN	NaN
	44	0.427426	0.423264	0.418189	0.413926	0.413013	0.414332	0.416971	0.418291	0.418595	0.414434	0.405197	0.397889	0.394235	0.388855	0.382968	0.336886	0.311612	0.293747	0.291007	0.307856	0.326939	0.3581	0.393118	0.3243	0.282481	0.25609	0.256496	0.247361	0.239647	NaN	NaN	NaN	NaN	NaN	NaN	NaN	NaN	NaN	NaN	NaN	NaN	NaN	NaN	NaN	NaN	NaN	NaN	0.160983
	46	0.298011	0.29659	0.292631	0.288774	0.285221	0.282582	0.28106	0.279334	0.277507	0.276797	0.27294	0.266748	0.263398	0.260759	0.258425	0.244011	0.232237	0.230512	0.229294	0.237211	0.247056	0.256395	0.274665	0.243199	0.221072	0.219042	0.218027	0.207978	0.197625	NaN	NaN	NaN	NaN	NaN	NaN	NaN	NaN	NaN	NaN	NaN	NaN	NaN	NaN	NaN	NaN	NaN	NaN	0.162302
	48	0.215489	0.214779	0.213053	0.210922	0.209399	0.208486	0.207268	0.206354	0.204933	0.20473	0.203309	0.202598	0.199959	0.197929	0.19661	0.187069	0.1824	0.181587	0.180877	0.18849	0.194884	0.20341	0.21488	0.190926	0.184633	0.183618	0.182603	0.174685	0.16758	NaN	NaN	NaN	NaN	NaN	NaN	NaN	NaN	NaN	NaN	NaN	NaN	NaN	NaN	NaN	NaN	0.0419204	0.101908	0.165855
	50	0.154791	0.154283	0.15337	0.153065	0.152659	0.151949	0.151238	0.150731	0.150426	0.150122	0.149716	0.149005	0.148802	0.148396	0.147787	0.143017	0.142002	0.141393	0.140885	0.147178	0.156618	0.162404	0.167276	0.160881	0.160475	0.159359	0.157531	0.14728	0.140784	NaN	NaN	NaN	NaN	NaN	NaN	NaN	NaN	NaN	NaN	NaN	NaN	NaN	NaN	NaN	NaN	NaN	NaN	NaN
	52	0.00091352	0.00203004	0.00324807	0.0044661	0.00568413	0.00700365	0.00832318	0.0106577	0.0127893	0.0145148	0.0155298	0.0163419	0.0170524	0.0177629	0.0184734	0.0192854	0.0200974	0.0209095	0.101502	0.105562	0.111246	0.121803	0.132968	0.13246	0.131851	0.131344	0.130024	NaN	NaN	NaN	NaN	NaN	NaN	NaN	NaN	NaN	NaN	NaN	NaN	NaN	NaN	NaN	NaN	NaN	NaN	NaN	NaN	NaN
	54	0.00101502	0.00213155	0.00334957	0.0045676	0.00578563	0.00710516	0.00842469	0.0107592	0.0128908	0.0146163	0.0156313	0.0164434	0.0171539	0.0178644	0.0185749	0.0193869	0.0201989	0.021011	0.101401	0.105765	0.111957	0.122615	0.128299	0.127081	0.126269	0.125558	NaN	NaN	NaN	NaN	NaN	NaN	NaN	NaN	NaN	NaN	NaN	NaN	NaN	NaN	NaN	NaN	NaN	NaN	NaN	NaN	NaN	NaN
	56	0.00111652	0.00223305	0.00345108	0.0046691	0.00588713	0.00720666	0.00852619	0.0108607	0.0129923	0.0147178	0.0157328	0.0165449	0.0172554	0.0179659	0.0186764	0.0194884	0.0203004	0.0211125	0.101299	0.105968	0.112363	0.122716	0.123021	0.122919	0.122412	NaN	NaN	NaN	NaN	NaN	NaN	NaN	NaN	NaN	NaN	NaN	NaN	NaN	NaN	NaN	NaN	NaN	NaN	NaN	NaN	NaN	NaN	NaN
	58	0.00121803	0.00233455	0.00355258	0.0047706	0.00598863	0.00730816	0.00862769	0.0109622	0.0130938	0.0148193	0.0158343	0.0166464	0.0173569	0.0180674	0.0187779	0.0195899	0.0204019	0.021214	0.101096	0.105664	0.111551	0.118047	0.117946	0.117743	NaN	NaN	NaN	NaN	NaN	NaN	NaN	NaN	NaN	NaN	NaN	NaN	NaN	NaN	NaN	NaN	NaN	NaN	NaN	NaN	0.0400934	0.0420219	0.044052	0.0459805
	60	0.00131953	0.00243605	0.00365408	0.00487211	0.00609013	0.00740966	0.00872919	0.0110637	0.0131953	0.0149208	NaN	NaN	NaN	NaN	0.0188794	0.0196914	0.0205035	0.0213155	0.101198	0.105359	0.111348	NaN	NaN	NaN	NaN	NaN	NaN	NaN	NaN	NaN	NaN	NaN	NaN	NaN	NaN	NaN	NaN	NaN	NaN	NaN	NaN	NaN	NaN	0.0385708	0.0401949	0.0421234	0.0441535	0.046082
	62	0.00142103	0.00253756	0.00375558	0.00497361	0.00619164	0.00751117	0.00883069	0.0111652	NaN	NaN	NaN	NaN	NaN	NaN	NaN	NaN	NaN	NaN	NaN	NaN	NaN	NaN	NaN	NaN	NaN	NaN	NaN	NaN	NaN	NaN	NaN	NaN	NaN	NaN	NaN	NaN	NaN	NaN	NaN	NaN	NaN	NaN	NaN	NaN	0.0402964	0.0422249	0.044255	0.0461835
	64	0.00152253	0.00263906	0.00385708	0.00507511	0.00629314	0.00761267	0.0089322	0.0112667	0.0132968	0.0150223	0.0159359	NaN	NaN	NaN	NaN	NaN	NaN	NaN	NaN	NaN	NaN	NaN	NaN	NaN	NaN	NaN	NaN	NaN	NaN	NaN	NaN	NaN	NaN	NaN	NaN	NaN	NaN	NaN	NaN	NaN	NaN	NaN	NaN	NaN	NaN	0.0423264	0.0443565	0.046285
	66	NaN	0.00274056	0.00395859	NaN	0.00639464	0.00771417	0.0090337	0.0113683	NaN	NaN	NaN	NaN	NaN	NaN	NaN	NaN	NaN	NaN	NaN	NaN	NaN	NaN	NaN	NaN	NaN	NaN	NaN	NaN	NaN	NaN	NaN	NaN	NaN	NaN	NaN	NaN	NaN	NaN	NaN	NaN	NaN	NaN	NaN	NaN	NaN	NaN	NaN	0.0463865
	68	NaN	NaN	NaN	0.00517661	0.00649614	0.00781567	0.0091352	0.0114698	0.0133983	NaN	NaN	NaN	NaN	NaN	NaN	NaN	NaN	NaN	NaN	NaN	NaN	NaN	NaN	NaN	NaN	NaN	NaN	NaN	NaN	NaN	NaN	NaN	NaN	0.0274056	0.0278116	0.0281161	0.0284206	NaN	NaN	0.0318717	NaN	NaN	0.0368453	NaN	NaN	NaN	NaN	0.046488
	70	0.00162404	0.00284206	0.00406009	0.00527812	0.00659765	0.00791717	0.0092367	0.0115713	0.0134998	0.0151238	NaN	NaN	NaN	NaN	NaN	NaN	NaN	NaN	NaN	NaN	0.128806	0.120686	0.118453	0.117235	0.119773	NaN	NaN	0.0217215	0.0221275	0.0225335	0.024056	0.0253756	0.0264921	0.0275071	NaN	NaN	NaN	0.0287251	0.0302477	0.0319732	0.0335972	0.0352213	0.0369468	0.0386724	0.0403979	0.0424279	0.044458	0.0465895
	72	0.00172554	0.00294356	0.00416159	0.00537962	0.00669915	0.00801868	0.00933821	0.0116728	0.0136013	0.0152253	0.0160374	0.0167479	0.0174584	0.0181689	0.0189809	0.0197929	0.020605	0.021417	0.101807	0.160577	0.150832	0.144844	0.141596	0.139566	0.135911	0.130532	0.121498	0.021823	0.022229	0.022635	0.0241575	0.0254771	NaN	NaN	NaN	NaN	NaN	NaN	0.0303492	0.0320747	0.0336987	0.0353228	0.0370483	NaN	0.0404994	0.0425294	NaN	NaN
	74	0.00182704	0.00304507	0.00426309	0.00548112	0.00680065	0.00812018	0.00943971	0.0117743	0.0137028	0.0153268	0.0161389	0.0168494	0.0175599	0.0182704	0.0190824	0.0198944	0.0207065	0.0215185	0.10201	0.221884	0.231324	0.24259	0.246549	0.243301	0.22229	0.180268	0.15205	0.0219245	0.0223305	NaN	NaN	NaN	0.0265936	0.0276086	0.0279131	0.0282176	0.0285221	0.0288266	0.0304507	0.0321762	0.0338002	0.0354243	0.0371498	NaN	NaN	0.0426309	0.0445595	0.046691
	76	0.00192854	0.00314657	0.0043646	0.00558262	0.00690215	0.00822168	0.00954121	0.0118758	0.0138043	0.0154283	0.0162404	0.0169509	0.0176614	0.0183719	0.0191839	0.0199959	0.020808	0.02162	0.102111	0.482643	0.777203	0.856983	0.922148	0.953309	0.950061	0.94661	0.933922	0.022026	0.022432	0.0227365	0.024259	0.0255786	0.0266951	0.0277101	0.0280146	0.0283191	0.0286236	0.0289281	0.0305522	0.0322777	0.0339017	0.0355258	0.0372513	0.0387739	0.0406009	0.0427324	0.044661	0.0467925
	78	NaN	NaN	NaN	NaN	NaN	NaN	NaN	NaN	NaN	NaN	NaN	NaN	NaN	NaN	NaN	NaN	NaN	NaN	NaN	NaN	NaN	NaN	NaN	NaN	NaN	NaN	NaN	NaN	NaN	NaN	NaN	NaN	NaN	NaN	NaN	NaN	NaN	NaN	NaN	NaN	NaN	NaN	NaN	NaN	NaN	NaN	NaN	NaN
	80	NaN	NaN	NaN	NaN	NaN	NaN	NaN	NaN	NaN	NaN	NaN	NaN	NaN	NaN	NaN	NaN	NaN	NaN	NaN	NaN	NaN	NaN	NaN	NaN	NaN	NaN	NaN	NaN	NaN	NaN	NaN	NaN	NaN	NaN	NaN	NaN	NaN	NaN	NaN	NaN	NaN	NaN	NaN	NaN	NaN	NaN	NaN	NaN
	82	NaN	NaN	NaN	NaN	NaN	NaN	NaN	NaN	NaN	NaN	NaN	NaN	NaN	NaN	NaN	NaN	NaN	NaN	NaN	NaN	NaN	NaN	NaN	NaN	NaN	NaN	NaN	NaN	NaN	NaN	NaN	NaN	NaN	NaN	NaN	NaN	NaN	NaN	NaN	NaN	NaN	NaN	NaN	NaN	NaN	NaN	NaN	NaN
	84	NaN	NaN	NaN	NaN	NaN	NaN	NaN	NaN	NaN	NaN	NaN	NaN	NaN	NaN	NaN	NaN	NaN	NaN	NaN	NaN	NaN	NaN	NaN	NaN	NaN	NaN	NaN	NaN	NaN	NaN	NaN	NaN	NaN	NaN	NaN	NaN	NaN	NaN	NaN	NaN	NaN	NaN	NaN	NaN	NaN	NaN	NaN	NaN
	86	NaN	NaN	NaN	NaN	NaN	NaN	NaN	NaN	NaN	NaN	NaN	NaN	NaN	NaN	NaN	NaN	NaN	NaN	NaN	NaN	NaN	NaN	NaN	NaN	NaN	NaN	NaN	NaN	NaN	NaN	NaN	NaN	NaN	NaN	NaN	NaN	NaN	NaN	NaN	NaN	NaN	NaN	NaN	NaN	NaN	NaN	NaN	NaN
	88	NaN	NaN	NaN	NaN	NaN	NaN	NaN	NaN	NaN	NaN	NaN	NaN	NaN	NaN	NaN	NaN	NaN	NaN	NaN	NaN	NaN	NaN	NaN	NaN	NaN	NaN	NaN	NaN	NaN	NaN	NaN	NaN	NaN	NaN	NaN	NaN	NaN	NaN	NaN	NaN	NaN	NaN	NaN	NaN	NaN	NaN	NaN	NaN
[truncated: 132 more columns]

## Sheet: CETACEANS
RANKED NICHE SATURATION OF CETACEANS [BETWEEN 0 AND 1 (see Fig. 5)]								Nan: Not a Number
	Longitudes	-180	-178	-176	-174	-172	-170	-168	-166	-164	-162	-160	-158	-156	-154	-152	-150	-148	-146	-144	-142	-140	-138	-136	-134	-132	-130	-128	-126	-124	-122	-120	-118	-116	-114	-112	-110	-108	-106	-104	-102	-100	-98	-96	-94	-92	-90	-88	-86
Latitudes	-88	NaN	NaN	NaN	NaN	NaN	NaN	NaN	NaN	NaN	NaN	NaN	NaN	NaN	NaN	NaN	NaN	NaN	NaN	NaN	NaN	NaN	NaN	NaN	NaN	NaN	NaN	NaN	NaN	NaN	NaN	NaN	NaN	NaN	NaN	NaN	NaN	NaN	NaN	NaN	NaN	NaN	NaN	NaN	NaN	NaN	NaN	NaN	NaN
	-86	NaN	NaN	NaN	NaN	NaN	NaN	NaN	NaN	NaN	NaN	NaN	NaN	NaN	NaN	NaN	NaN	NaN	NaN	NaN	NaN	NaN	NaN	NaN	NaN	NaN	NaN	NaN	NaN	NaN	NaN	NaN	NaN	NaN	NaN	NaN	NaN	NaN	NaN	NaN	NaN	NaN	NaN	NaN	NaN	NaN	NaN	NaN	NaN
	-84	NaN	NaN	NaN	NaN	NaN	NaN	NaN	NaN	NaN	NaN	NaN	NaN	NaN	NaN	NaN	NaN	NaN	NaN	NaN	NaN	NaN	NaN	NaN	NaN	NaN	NaN	NaN	NaN	NaN	NaN	NaN	NaN	NaN	NaN	NaN	NaN	NaN	NaN	NaN	NaN	NaN	NaN	NaN	NaN	NaN	NaN	NaN	NaN
	-82	NaN	NaN	NaN	NaN	NaN	NaN	NaN	NaN	NaN	NaN	NaN	NaN	NaN	NaN	NaN	NaN	NaN	NaN	NaN	NaN	NaN	NaN	NaN	NaN	NaN	NaN	NaN	NaN	NaN	NaN	NaN	NaN	NaN	NaN	NaN	NaN	NaN	NaN	NaN	NaN	NaN	NaN	NaN	NaN	NaN	NaN	NaN	NaN
	-80	NaN	NaN	NaN	NaN	NaN	NaN	NaN	NaN	NaN	NaN	NaN	NaN	NaN	NaN	NaN	NaN	NaN	NaN	NaN	NaN	NaN	NaN	NaN	NaN	NaN	NaN	NaN	NaN	NaN	NaN	NaN	NaN	NaN	NaN	NaN	NaN	NaN	NaN	NaN	NaN	NaN	NaN	NaN	NaN	NaN	NaN	NaN	NaN
	-78	NaN	NaN	NaN	NaN	NaN	NaN	NaN	NaN	NaN	NaN	NaN	NaN	NaN	NaN	NaN	NaN	NaN	NaN	NaN	NaN	NaN	NaN	NaN	NaN	NaN	NaN	NaN	NaN	NaN	NaN	NaN	NaN	NaN	NaN	NaN	NaN	NaN	NaN	NaN	NaN	NaN	NaN	NaN	NaN	NaN	NaN	NaN	NaN
	-76	NaN	NaN	NaN	NaN	NaN	NaN	NaN	NaN	NaN	NaN	NaN	NaN	NaN	NaN	NaN	NaN	NaN	NaN	NaN	NaN	NaN	NaN	NaN	NaN	NaN	NaN	NaN	NaN	NaN	NaN	NaN	NaN	NaN	NaN	NaN	NaN	NaN	NaN	NaN	NaN	NaN	NaN	NaN	NaN	NaN	NaN	NaN	NaN
	-74	NaN	NaN	NaN	NaN	NaN	NaN	NaN	NaN	NaN	NaN	NaN	NaN	NaN	NaN	NaN	NaN	NaN	NaN	NaN	NaN	NaN	NaN	NaN	NaN	NaN	NaN	NaN	NaN	NaN	NaN	NaN	NaN	NaN	NaN	NaN	NaN	NaN	NaN	NaN	NaN	NaN	NaN	NaN	NaN	NaN	NaN	NaN	NaN
	-72	0.974015	0.974117	0.976756	0.981019	0.984673	0.987211	0.98782	0.987921	0.988632	0.988835	0.989444	0.989748	0.990763	0.991372	0.99259	0.992387	0.99188	0.991981	0.991778	0.991677	0.992286	0.992184	0.992489	0.993301	0.994722	0.995838	0.99665	0.996853	0.996346	0.994925	0.992793	0.991068	0.989647	0.989038	0.992692	0.995432	0.996143	0.995229	0.993098	0.994214	0.996549	0.997462	0.997868	0.997767	0.997564	0.997665	0.996955	0.994823
	-70	0.971579	0.971275	0.972899	0.975538	0.977467	0.978177	0.979395	0.980004	0.979192	0.9797	0.980613	0.981425	0.982542	0.983861	0.984064	0.983658	0.98376	0.982948	0.982237	0.981324	0.980309	0.978482	0.978888	0.981628	0.985384	0.987617	0.988226	0.987109	0.985587	0.98173	0.978279	0.975741	0.973203	0.97229	0.972594	0.971884	0.970463	0.96823	0.967012	0.967113	0.968737	0.969346	0.972188	0.976959	0.978786	0.983252	0.980918	0.97706
	-68	0.958384	0.957674	0.959298	0.960313	0.962444	0.964068	0.965591	0.967215	0.967722	0.968128	0.969448	0.970869	0.972696	0.974929	0.974624	0.973305	0.971681	0.970057	0.969042	0.967925	0.967519	0.966606	0.965489	0.964576	0.963662	0.963053	0.961937	0.961531	0.960414	0.95676	0.952903	0.949756	0.947523	0.945189	0.943565	0.94123	0.938388	0.934734	0.928847	0.926411	0.925193	0.926106	0.928035	0.931181	0.934227	0.937475	0.93849	0.937576
	-66	0.922249	0.92164	0.923366	0.930978	0.938084	0.940114	0.944072	0.948335	0.949858	0.95138	0.952497	0.953816	0.955238	0.957978	0.95879	0.958587	0.956557	0.955644	0.954324	0.953309	0.952598	0.951177	0.948843	0.946204	0.940317	0.936663	0.931587	0.926918	0.923467	0.921234	0.91687	0.912099	0.909968	0.906212	0.903471	0.901644	0.900629	0.89931	0.896671	0.895453	0.895047	0.895859	0.896569	0.897787	0.897483	0.89728	0.896874	0.897686
	-64	0.876776	0.877284	0.881141	0.887231	0.894032	0.901035	0.908952	0.914941	0.919712	0.922554	0.92367	0.926005	0.929151	0.935952	0.937678	0.938287	0.936967	0.935749	0.934633	0.930877	0.927426	0.923873	0.922148	0.917377	0.911693	0.906922	0.900426	0.895148	0.891291	0.887739	0.884693	0.880735	0.87566	0.871295	0.868758	0.868656	0.869367	0.870077	0.868555	0.865713	0.864596	0.864495	0.865814	0.867946	0.867134	0.865002	0.863479	0.862769
	-62	0.846123	0.848863	0.851299	0.855562	0.859521	0.863886	0.868859	0.87434	0.878603	0.882257	0.886825	0.894641	0.901137	0.909866	0.915855	0.919204	0.918291	0.916159	0.913622	0.911592	0.90946	0.905806	0.900832	0.89525	0.890175	0.884592	0.877588	0.870991	0.866931	0.86419	0.860231	0.856374	0.851604	0.84795	0.844803	0.844905	0.845108	0.845006	0.842875	0.839728	0.838307	0.837292	0.837596	0.838611	0.83851	0.836378	0.83445	0.833232
	-60	0.818819	0.822676	0.826533	0.829476	0.832927	0.834856	0.836175	0.840032	0.846224	0.850893	0.857389	0.865205	0.875863	0.886724	0.89596	0.900934	0.902964	0.901543	0.898193	0.89119	0.885404	0.881547	0.877182	0.872412	0.866525	0.859419	0.852822	0.848356	0.844093	0.841048	0.837901	0.83516	0.831303	0.826837	0.823285	0.821762	0.819732	0.817702	0.812728	0.809785	0.807349	0.805725	0.806841	0.808161	0.807146	0.803593	0.801969	0.799229
	-58	0.787454	0.789687	0.794052	0.800954	0.804507	0.805319	0.805623	0.809886	0.816484	0.824401	0.830593	0.83719	0.846529	0.855664	0.866119	0.874239	0.878502	0.876573	0.870483	0.860434	0.853431	0.849675	0.848965	0.845311	0.838916	0.831608	0.822574	0.816788	0.814149	0.811307	0.809176	0.807958	0.803898	0.799127	0.790296	0.787251	0.784511	0.780349	0.775782	0.773549	0.771214	0.770808	0.773143	0.773955	0.771315	0.767661	0.764718	0.762383
	-56	0.756395	0.754872	0.758425	0.765936	0.772737	0.77294	0.774361	0.77974	0.784714	0.789281	0.793849	0.800548	0.808059	0.815875	0.825112	0.8311	0.833942	0.83313	0.827142	0.818616	0.811003	0.809988	0.811916	0.81151	0.806029	0.795168	0.783496	0.781567	0.779537	0.776898	0.774868	0.775477	0.771112	0.762789	0.754568	0.748985	0.744722	0.741677	0.739444	0.738124	0.738226	0.73985	0.741575	0.74188	0.740154	0.737312	0.7365	0.735384
	-54	0.740662	0.733252	0.730816	0.733861	0.733151	0.732745	0.731222	0.735688	0.737718	0.739038	0.741271	0.748883	0.753654	0.75944	0.765225	0.770097	0.771823	0.770706	0.766443	0.76147	0.760252	0.763297	0.768981	0.769894	0.762485	0.752944	0.744417	0.748376	0.744519	0.745635	0.746346	0.750406	0.742184	0.728685	0.713561	0.707775	0.706659	0.705745	0.705441	0.706354	0.709399	0.712647	0.715895	0.716707	0.713967	0.715692	0.717519	0.717012
	-52	0.741474	0.728482	0.715794	0.704121	0.695087	0.687272	0.679862	0.684328	0.683415	0.681384	0.680775	0.686561	0.690824	0.695392	0.698234	0.701076	0.704425	0.707674	0.711125	0.714474	0.719245	0.725944	0.7297	0.730207	0.726857	0.723508	0.721579	0.725538	0.723	0.724015	0.724624	0.72767	0.717215	0.697219	0.67702	0.672858	0.672554	0.673366	0.673163	0.675599	0.678136	0.683719	0.688693	0.688388	0.689809	0.691941	0.693057	0.70676
	-50	0.737921	0.724827	0.705542	0.678948	0.660272	0.647381	0.633678	0.637028	0.638246	0.638348	0.638957	0.642712	0.648396	0.652253	0.657328	0.663622	0.669306	0.676208	0.683009	0.689403	0.697117	0.702497	0.706456	0.705644	0.705238	0.707268	0.711023	0.707369	0.701989	0.701177	0.699553	0.69935	0.687982	0.669813	0.64931	0.641596	0.637942	0.635505	0.636216	0.642814	0.649005	0.650832	0.654892	0.65611	0.656313	0.657836	0.658343	0.69732
	-48	0.725436	0.710313	0.689606	0.66149	0.643829	0.626979	0.608607	0.613073	0.617946	0.622006	0.621904	0.625761	0.633475	0.639363	0.642509	0.649513	0.656719	0.664129	0.671437	0.676918	0.682907	0.688591	0.681283	0.680572	0.680065	0.679557	0.684836	0.674685	0.66484	0.654689	0.655907	0.652456	0.636825	0.615408	0.594803	0.588205	0.584653	0.58313	0.582623	0.589728	0.597848	0.601502	0.613479	0.614901	0.616626	0.614089	0.609216	0.664738
	-46	0.702395	0.688287	0.671945	0.650122	0.63449	0.62028	0.596427	0.602111	0.610637	0.614596	0.613276	0.620788	0.62769	0.631141	0.627385	0.634084	0.641088	0.647889	0.652558	0.656922	0.662201	0.662607	0.641291	0.636114	0.633374	0.631953	0.638043	0.624543	0.608709	0.593788	0.596732	0.580491	0.561307	0.535526	0.512688	0.509643	0.510049	0.5135	0.514819	0.519894	0.527203	0.537759	0.561104	0.56557	0.566179	0.561206	0.552477	0.624848
	-44	0.674482	0.667783	0.663317	0.646772	0.633881	0.613581	0.590235	0.596833	0.604243	0.600589	0.600284	0.607795	0.611957	0.605664	0.598457	0.605359	0.610942	0.616525	0.620991	0.62637	0.63246	0.609419	0.576939	0.567296	0.557856	0.561815	0.566281	0.539687	0.508729	0.50812	0.507207	0.488733	0.469448	0.450467	0.433212	0.43311	0.436155	0.440215	0.444174	0.446914	0.450974	0.471985	0.494011	0.496955	0.495432	0.491068	0.484876	0.575822
	-42	0.660678	0.660475	0.66078	0.649411	0.634186	0.615205	0.591657	0.598559	0.597036	0.591555	0.586277	0.591048	0.584145	0.57298	0.562728	0.568413	0.576025	0.580897	0.586175	0.591251	0.567702	0.522127	0.478583	0.466504	0.467418	0.47229	0.477974	0.449553	0.440317	0.439809	0.436866	0.419407	0.404182	0.386013	0.365713	0.364698	0.371498	0.37972	0.384287	0.389058	0.403776	0.42093	0.437475	0.438084	0.438185	0.437069	0.436054	0.522635
	-40	0.66687	0.668088	0.671539	0.662099	0.645047	0.623731	0.599675	0.597341	0.58851	0.580288	0.575112	0.571661	0.562221	0.550853	0.54192	0.545168	0.551766	0.555725	0.560292	0.549026	0.505989	0.461226	0.420321	0.412099	0.41352	0.415956	0.417479	0.398396	0.397787	0.396772	0.39393	0.377385	0.359825	0.340032	0.322574	0.322473	0.32704	0.3311	0.338916	0.350284	0.369062	0.386216	0.402152	0.401746	0.40205	0.402862	0.403573	0.464982
	-38	0.675294	0.677933	0.681994	0.667986	0.651543	0.62972	0.60678	0.596935	0.587495	0.577852	0.569123	0.559176	0.547503	0.53583	0.524665	0.526289	0.528725	0.531263	0.533496	0.491372	0.449756	0.408851	0.369874	0.369468	0.370788	0.372107	0.372412	0.371803	0.370483	0.367032	0.362261	0.34257	0.326939	0.308364	0.294356	0.294661	0.298112	0.303999	0.307958	0.327751	0.34663	0.36419	0.378197	0.378502	0.378908	0.380227	0.382359	0.411084
	-36	0.637231	0.638754	0.64119	0.619164	0.593991	0.558161	0.516342	0.502639	0.489038	0.477873	0.490053	0.478177	0.464474	0.452903	0.45138	0.451989	0.452091	0.452395	0.453004	0.413622	0.372006	0.323691	0.318108	0.317905	0.318311	0.31821	0.317397	0.31557	0.314555	0.312525	0.296184	0.280045	0.262485	0.239342	0.257511	0.257816	0.261571	0.264718	0.266545	0.283597	0.303086	0.323589	0.306537	0.307856	0.309988	0.31283	0.348356	0.382765
	-34	0.590337	0.589119	0.589525	0.55339	0.513804	0.472493	0.43514	0.420727	0.408242	0.414941	0.429151	0.41758	0.404791	0.399919	0.400629	0.400325	0.399817	0.400426	0.400223	0.356374	0.303695	0.290398	0.290296	0.28989	0.288875	0.289484	0.288571	0.290093	0.290195	0.278116	0.257308	0.233861	0.212038	0.224421	0.248579	0.246752	0.247767	0.249797	0.25132	0.272737	0.289078	0.282278	0.267458	0.268879	0.270503	0.296285	0.329882	0.367946
	-32	0.512282	0.511571	0.51147	0.470158	0.433313	0.393727	0.349675	0.330999	0.333638	0.352517	0.366728	0.351604	0.344905	0.345311	0.345615	0.3446	0.343585	0.344397	0.343281	0.294052	0.273143	0.273041	0.272026	0.271315	0.270909	0.269996	0.269488	0.270097	0.259846	0.235079	0.213967	0.185039	0.187576	0.215794	0.241575	0.242895	0.242996	0.242387	0.242692	0.267052	0.266646	0.245635	0.22503	0.227771	0.258019	0.295168	0.332115	0.366829
	-30	0.444681	0.444072	0.445189	0.40814	0.36551	0.317093	0.265733	0.262688	0.280552	0.295981	0.311916	0.302883	0.302984	0.302071	0.300853	0.300142	0.299736	0.300041	0.301462	0.27294	0.27497	0.276492	0.275579	0.27568	0.276188	0.275071	0.274462	0.267661	0.246244	0.222188	0.196001	0.191332	0.218433	0.238835	0.261267	0.260658	0.263703	0.263297	0.261368	0.264819	0.24188	0.21894	0.188591	0.214068	0.26147	0.296082	0.333029	0.363784
	-28	0.385302	0.384896	0.385404	0.337698	0.288672	0.229598	0.168189	0.19935	0.225842	0.249086	0.259034	0.258323	0.259541	0.260455	0.261774	0.262789	0.262891	0.26218	0.263398	0.265022	0.265327	0.26624	0.266951	0.266342	0.267357	0.267763	0.262383	0.240053	0.214982	0.187475	0.162302	0.191941	0.216504	0.236399	0.258425	0.256801	0.255278	0.254162	0.259338	0.236297	0.211226	0.182806	0.168494	0.221985	0.265936	0.297909	0.333333	0.355968
	-26	0.327954	0.328055	0.327649	0.279639	0.213764	0.144032	0.145656	0.170118	0.2027	0.220158	0.19326	0.192956	0.195392	0.196813	0.197625	0.196508	0.198944	0.200365	0.203816	0.204832	0.205847	0.207877	0.207369	0.208283	0.208384	0.203309	0.17093	0.144235	0.119062	0.0963256	0.0940926	0.113987	0.135099	0.156415	0.178441	0.173772	0.172351	0.172452	0.200974	0.166971	0.139363	0.124645	0.145757	0.201786	0.248376	0.284105	0.320646	0.336175
	-24	0.272432	0.274665	0.275376	0.207978	0.128197	0.128502	0.128705	0.155806	0.181384	0.15337	0.128806	0.129517	0.130126	0.130735	0.130227	0.130836	0.132257	0.135505	0.136216	0.137942	0.13916	0.139464	0.139566	0.138449	0.133577	0.107085	0.0825213	0.06689	0.0541007	0.0531872	0.0520706	0.0593788	0.070138	0.0832318	0.103329	0.0975436	0.0947016	0.112769	0.13378	0.107186	0.0820138	0.10475	0.126167	0.171437	0.2297	0.2703	0.301766	0.323488
	-22	0.193666	0.194478	0.194986	0.116829	0.118961	0.122513	0.124442	0.150426	0.127182	0.106577	0.0814048	0.0828258	0.0846529	0.0834348	0.0830288	0.0858709	0.0867844	0.0877994	0.0885099	0.0886114	0.0875964	0.0868859	0.0847544	0.0803898	0.0657734	0.0509541	0.044052	0.0392814	0.0380633	0.0363378	0.0349168	0.0399919	0.043646	0.047503	0.0510556	0.0501421	0.0551157	0.0667885	0.0753147	0.0622209	0.0700365	0.0838408	0.105664	0.150832	0.206963	0.251117	0.285932	0.304507
	-20	0.122006	0.122107	0.124848	0.11825	0.124239	0.127588	0.128299	0.112566	0.0892205	0.0718636	0.0589728	0.0597848	0.0600893	0.0601908	0.0605968	0.0609013	0.0606983	0.0610028	0.0604953	0.0586683	0.0549127	0.0538977	0.0514616	0.045067	0.0393829	0.0340032	0.0317702	0.0307552	0.0303492	0.0298417	0.0294356	0.0306537	0.0319732	0.0334957	0.0346123	0.0371498	0.0411084	0.044255	0.0480106	0.0515631	0.0599878	0.069935	0.0833333	0.131039	0.178035	0.230309	0.274259	0.349371
	-18	0.146772	0.148092	0.152558	0.157125	0.161693	0.165449	0.16758	0.139972	0.115611	0.091555	0.089525	0.0900325	0.0902355	0.089931	0.088713	0.0863784	0.0842469	0.0811003	0.0776492	0.0733861	0.069326	0.0658749	0.0507511	0.0439505	0.0372513	0.0331912	0.0336987	0.0330897	0.0325822	0.0313642	0.0327852	0.0338002	0.0343078	0.0378603	0.0418189	0.0445595	0.0485181	0.0525782	0.0621194	0.0694275	0.0821153	0.101604	0.101908	0.147787	0.200061	0.250406	0.254771	0.340235
	-16	0.181892	0.188388	0.195696	0.20138	0.20605	0.208486	0.207572	0.170727	0.142915	0.136622	0.135302	0.134896	0.133678	0.130938	0.126675	0.121904	0.115307	0.109622	0.104344	0.0980512	0.0922655	0.0710516	0.0528827	0.0437475	0.0353228	0.0368453	0.0397889	0.0367438	0.0341048	0.0355258	0.0394844	0.0417174	0.0451685	0.0487211	0.0529842	0.0635404	0.068514	0.0795778	0.0949046	0.113479	0.129212	0.129314	0.126878	0.173061	0.226857	0.233252	0.233354	0.326533
	-14	0.212546	0.217316	0.219549	0.222391	0.222797	0.221579	0.219651	0.186358	0.174685	0.172554	0.169204	0.167174	0.162911	0.158445	0.152456	0.147483	0.143321	0.135404	0.127284	0.116931	0.0880024	0.0656719	0.0496346	0.0415144	0.0412099	0.0431384	0.045473	0.04324	0.044458	0.0476045	0.0504466	0.0560292	0.0643524	0.0734876	0.0839423	0.100386	0.120077	0.131445	0.15134	0.169407	0.168595	0.162099	0.158242	0.209602	0.217418	0.216098	0.213155	0.311815
	-12	0.223812	0.225741	0.227162	0.226045	0.223914	0.219752	0.2162	0.205238	0.203207	0.199655	0.196914	0.192651	0.183821	0.178238	0.168798	0.161998	0.155298	0.148193	0.140682	0.111957	0.0750102	0.0544052	0.044864	0.0447625	0.0473	0.0499391	0.0532887	0.0554202	0.0634389	0.0705441	0.0801868	0.092773	0.109013	0.122209	0.140885	0.158749	0.174482	0.201076	0.223102	0.217824	0.213662	0.208587	0.201583	0.21082	0.205136	0.201177	0.194072	0.307653
	-10	0.245026	0.243402	0.239444	0.234876	0.233151	0.230816	0.228279	0.221681	0.213561	0.208181	0.205339	0.201888	0.194884	0.183313	0.176614	0.164332	0.156719	0.148904	0.140581	0.104446	0.0708486	0.0511571	0.0508526	0.0566382	0.0633374	0.0684125	0.0764312	0.0881039	0.101401	0.115713	0.12972	0.147889	0.163013	0.186764	0.183212	0.207775	0.225233	0.242184	0.24391	0.24056	0.237211	0.23041	0.224218	0.220666	0.214271	0.209501	0.199553	0.317194
	-8	0.253451	0.251523	0.24594	0.241778	0.234978	0.231324	0.22635	0.21691	0.20808	0.203106	0.199452	0.193869	0.1824	0.173264	0.162505	0.153268	0.144742	0.134998	0.125355	0.0873934	0.0645554	0.0639464	0.0717621	0.0779537	0.089322	0.103532	0.116525	0.129618	0.146569	0.161084	0.182197	0.205035	0.222899	0.224929	0.218331	0.233455	0.255989	0.255583	0.252335	0.246549	0.244011	0.240763	0.237718	0.234572	0.22767	0.221884	0.213865	0.324097
	-6	0.250711	0.245331	0.235384	0.230512	0.223305	0.212444	0.204629	0.195595	0.184227	0.178136	0.171031	0.163419	0.156821	0.148295	0.13784	0.127487	0.116119	0.107389	0.0993707	0.0726756	0.0727771	0.0845514	0.0954121	0.109724	0.123528	0.137333	0.151238	0.16961	0.188896	0.211937	0.228989	0.245534	0.249289	0.243808	0.233963	0.254466	0.260759	0.25406	0.252436	0.24797	0.245128	0.242793	0.241271	0.239139	0.235587	0.226959	0.221072	0.325518
	-4	0.227365	0.215286	0.204933	0.197219	0.18514	0.17773	0.16555	0.156922	0.149005	0.141088	0.132866	0.126573	0.118149	0.10881	0.0998782	0.0920625	0.0843484	0.0768372	0.0713561	0.070341	0.0807958	0.0995737	0.115205	0.128603	0.144336	0.159866	0.180369	0.20341	0.222594	0.239951	0.258628	0.259643	0.256192	0.255075	0.250203	0.252233	0.247665	0.245432	0.243301	0.241169	0.23985	0.237515	0.233658	0.230207	0.22706	0.22432	0.217621	0.288368
	-2	0.181486	0.171945	0.161896	0.151746	0.14393	0.134795	0.12566	0.114393	0.105968	0.0967316	0.090946	0.0848559	0.0785627	0.0731831	0.066687	0.0617134	0.0567397	0.0530857	0.0565367	0.066078	0.0756192	0.0914535	0.0943971	0.111754	0.12769	0.147584	0.183516	0.208689	0.229903	0.248782	0.253248	0.249695	0.244823	0.243605	0.24259	0.238429	0.235688	0.232846	0.231019	0.230106	0.228888	0.227568	0.223609	0.220361	0.218534	0.22097	0.21823	0.277
	0	0.155907	0.14728	0.138145	0.127385	0.115916	0.107288	0.0988632	0.091961	0.0829273	0.0761267	0.0692245	0.0659765	0.0624239	0.0575518	0.0535932	0.0505481	0.0489241	0.0512586	0.0590743	0.0688185	0.0791717	0.0822168	0.0784612	0.0972391	0.114698	0.150629	0.206659	0.229091	0.246853	0.251421	0.247564	0.244519	0.244417	0.242489	0.240662	0.239545	0.238226	0.236602	0.237109	0.239647	0.23853	0.240154	0.23782	0.236703	0.2365	0.238327	0.240865	0.2973
	2	0.158343	0.149919	0.14322	0.13246	0.1216	0.110739	0.103634	0.0936866	0.0874949	0.0799838	0.0732846	0.067905	0.0652659	0.0611043	0.0563337	0.0539992	0.0580593	0.06892	0.0790702	0.0981527	0.101502	0.0973406	0.0944986	0.117337	0.150934	0.208993	0.253857	0.273853	0.278421	0.276797	0.273955	0.272635	0.271721	0.271417	0.270402	0.269285	0.26756	0.266849	0.269387	0.273447	0.276594	0.27974	0.281364	0.281567	0.282684	0.286338	0.290601	0.344803
	4	0.176512	0.164231	0.157227	0.149513	0.142103	0.132562	0.123021	0.113276	0.106679	0.0989647	0.092367	0.0862769	0.0806943	0.0762282	0.0719651	0.0767357	0.0952091	0.116017	0.134084	0.138551	0.135911	0.132359	0.129821	0.172148	0.227873	0.271823	0.305319	0.311409	0.310089	0.310394	0.309176	0.308668	0.309683	0.309785	0.313439	0.314961	0.315063	0.315875	0.319631	0.323792	0.325822	0.32836	0.330897	0.33516	0.340844	0.346935	0.354344	0.412201
	6	0.177223	0.166464	0.158952	0.152355	0.146468	0.140479	0.132054	0.125761	0.118352	0.111652	0.105258	0.0994722	0.0938896	0.089728	0.100081	0.121803	0.142611	0.167377	0.170219	0.165043	0.160374	0.158546	0.176106	0.232745	0.278928	0.313845	0.338307	0.337393	0.338408	0.339728	0.341961	0.343179	0.34592	0.350487	0.355461	0.357186	0.358201	0.359216	0.370686	0.373122	0.373934	0.374848	0.375355	0.376472	0.378299	0.381445	0.414637	0.479598
	8	0.152253	0.146671	0.141291	0.134693	0.128096	0.121701	0.114292	0.109521	0.10678	0.102213	0.0968331	0.092164	0.0871904	0.0978482	0.117743	0.139058	0.160577	0.168392	0.166667	0.16149	0.158851	0.175396	0.209399	0.258222	0.297097	0.325924	0.345717	0.346529	0.349574	0.354243	0.357085	0.359927	0.364292	0.367337	0.372209	0.376167	0.378705	0.388246	0.405298	0.405907	0.404385	0.402659	0.40134	0.399614	0.39596	0.418697	0.466301	0.546691
	10	0.11754	0.110637	0.106983	0.100589	0.0957166	0.0918595	0.0864799	0.0816078	0.0781567	0.0759237	0.0721681	0.068311	0.0739951	0.0906415	0.109115	0.131141	0.137434	0.136317	0.132765	0.129923	0.147077	0.172655	0.20676	0.258831	0.287454	0.308262	0.329172	0.333232	0.337495	0.346224	0.355359	0.36084	0.36622	0.371904	0.377588	0.383678	0.399107	0.419103	0.438287	0.438388	0.437272	0.432704	0.431892	0.432806	0.451076	0.481121	0.525173	0.597747
	12	0.091758	0.0860739	0.0808973	0.0763297	0.0720666	0.067702	0.0647584	0.0620179	0.0587698	0.0559277	0.0536947	0.0584653	0.0698335	0.0824198	0.102111	0.108709	0.103938	0.10069	0.0977467	0.111551	0.135708	0.161389	0.193971	0.233049	0.263601	0.284917	0.305623	0.310495	0.32024	0.328157	0.335871	0.350792	0.360028	0.367438	0.374137	0.390581	0.417174	0.44052	0.463358	0.468636	0.468128	0.462546	0.456354	0.48853	0.538672	0.573488	0.602314	0.617743
	14	0.0894235	0.0802883	0.0747056	0.0716606	0.0671945	0.0650629	0.0676005	0.0640479	0.0613073	0.0571458	0.0542022	0.0661795	0.0770402	0.0964271	0.0879009	0.0841454	0.0792732	0.0772432	0.0865814	0.109927	0.133272	0.159359	0.171133	0.206354	0.23244	0.260962	0.282582	0.286236	0.291819	0.299026	0.329578	0.342266	0.355156	0.366931	0.393829	0.417682	0.442753	0.474827	0.495635	0.510252	0.514616	0.507308	0.455136	0.50538	0.564657	0.603532	0.618758	NaN
	16	0.104649	0.0935851	0.0857694	0.0788672	0.0749086	0.0771417	0.0933821	0.0869874	0.0794762	0.0752132	0.0715591	0.0835363	0.101807	0.0966301	0.0728786	0.0696305	0.0682095	0.0723711	0.0872919	0.110028	0.131242	0.142306	0.139667	0.165144	0.198843	0.228685	0.253045	0.256293	0.263195	0.284612	0.328969	0.340743	0.353025	0.380836	0.419813	0.44529	0.475944	0.502132	0.526188	0.54659	0.55948	0.518676	0.436358	0.479091	NaN	NaN	NaN	NaN
	18	0.119671	0.112261	0.104852	0.0965286	0.0970361	0.11419	0.131953	0.125254	0.119367	0.115002	0.106374	0.120788	0.111449	0.0836378	0.0638449	0.0607998	0.0653674	0.0757207	0.0960211	0.114596	0.122919	0.118555	0.116728	0.140073	0.163825	0.195493	0.223203	0.224015	0.248477	0.291616	0.329375	0.334348	0.363378	0.402964	0.438896	0.464779	0.490662	0.516037	0.544762	0.572371	NaN	NaN	NaN	NaN	NaN	NaN	0.503756	0.516443
	20	0.127791	0.122818	0.11216	0.113784	0.130633	0.151847	0.171539	0.166058	0.160983	0.154588	0.147686	0.140175	0.107491	0.0745026	0.0577548	0.0626269	0.069732	0.0796793	0.100183	0.108912	0.106273	0.102314	0.0969346	0.117844	0.13987	0.164738	0.19529	0.217113	0.264109	0.297402	0.333841	0.35475	0.390987	0.427223	0.456862	0.480715	0.50335	0.524868	NaN	NaN	NaN	NaN	0.279233	0.330796	0.36754	0.396366	NaN	0.459399
	22	0.13581	0.127893	0.12434	0.141697	0.163216	0.187881	0.200568	0.191535	0.187069	0.180471	0.169103	0.137028	0.101096	0.0741981	0.0628299	0.069123	0.0805928	0.0974421	0.110231	0.102923	0.100284	0.0951076	0.0996752	0.120991	0.144945	0.168697	0.216403	0.263094	0.29659	0.329984	0.373325	0.402456	0.429557	0.457572	0.471072	0.492387	0.516951	0.537353	NaN	NaN	NaN	NaN	0.241068	0.288165	0.323894	0.351908	0.390885	0.41687
	24	0.154791	0.150223	0.146062	0.166159	0.191129	0.209704	0.203613	0.195899	0.192144	0.183009	0.17702	0.143017	0.114089	0.088916	0.0804913	0.0958181	0.113581	0.123833	0.121397	0.114495	0.111145	0.11551	0.138957	0.160069	0.189708	0.227263	0.287048	0.321864	0.353938	0.389769	0.44123	0.465997	0.491981	0.505278	0.47097	0.496853	0.523143	0.440114	NaN	NaN	NaN	NaN	0.216707	0.269082	0.302375	0.334247	0.371397	0.384389
	26	0.163723	0.162201	0.159765	0.182095	0.20879	0.202497	0.197016	0.196711	0.195189	0.190621	0.187982	0.151035	0.123427	0.119773	0.113683	0.130329	0.143524	0.137739	0.133374	0.13043	0.132663	0.154486	0.18179	0.210414	0.238023	0.296793	0.348559	0.382663	0.413926	0.4662	0.523549	0.552375	0.568006	0.516646	0.479801	0.506496	0.473711	NaN	NaN	NaN	NaN	NaN	0.173873	0.234673	0.279842	0.304101	0.334551	0.335465
	28	0.167885	0.167783	0.166768	0.196407	0.195087	0.194377	0.193057	0.19052	0.190114	0.186054	0.184836	0.153877	0.152659	0.148802	0.141799	0.163926	0.157836	0.153471	0.152862	0.150122	0.178339	0.204121	0.228786	0.254365	0.309074	0.363683	0.410577	0.440621	0.497868	0.556232	0.604446	0.619265	0.593382	0.534612	0.491271	0.503553	NaN	NaN	NaN	NaN	NaN	NaN	0.143829	0.191433	0.222087	0.25335	0.28106	0.281466
	30	0.1892	0.186257	0.182704	0.185648	0.185749	0.186561	0.186967	0.18443	0.183719	0.184937	0.184531	0.180877	0.179557	0.178847	0.17499	0.177527	0.177121	0.171742	0.174279	0.197726	0.224624	0.250305	0.273752	0.325619	0.379415	0.42296	0.465895	0.522838	0.585566	0.626776	0.659257	0.639667	0.606273	NaN	0.508323	NaN	NaN	NaN	NaN	NaN	NaN	NaN	NaN	0.142408	0.167682	0.199046	0.229294	0.299229
	32	0.203004	0.198437	0.196305	0.19732	0.197828	0.197422	0.17367	0.175903	0.173975	0.174076	0.138043	0.136927	0.136521	0.138348	0.136724	0.136013	0.134287	0.13449	0.117438	0.142814	0.174381	0.21011	0.242286	0.301868	0.358912	0.407734	0.455542	0.523752	0.5946	0.639058	0.661896	0.630836	0.569428	0.502436	NaN	NaN	NaN	NaN	NaN	NaN	NaN	NaN	NaN	NaN	NaN	NaN	NaN	NaN
	34	0.215185	0.215895	0.217722	0.219143	0.218839	0.206253	0.176817	0.179151	0.179862	0.151644	0.105765	0.104141	0.103126	0.103025	0.102416	0.10272	0.105055	0.0926715	0.0758222	0.10404	0.133069	0.159562	0.198234	0.274361	0.331912	0.392306	0.450365	0.529334	0.605156	0.648599	0.657734	0.617641	NaN	NaN	NaN	NaN	NaN	NaN	NaN	NaN	NaN	NaN	NaN	NaN	NaN	NaN	NaN	NaN
	36	0.259947	0.260049	0.26015	0.264007	0.257714	0.234775	0.217519	0.218128	0.198335	0.142002	0.0950061	0.0948031	0.0942956	0.0934836	0.09257	0.090743	0.0818108	0.0673975	0.0569428	0.0725741	0.0904385	0.120889	0.153573	0.246346	0.320747	0.386521	0.44732	0.542123	0.62231	0.661592	NaN	NaN	NaN	NaN	NaN	NaN	NaN	NaN	NaN	NaN	NaN	NaN	NaN	NaN	NaN	NaN	NaN	NaN
	38	0.307247	0.305014	0.306841	0.308465	0.298214	0.286439	0.273549	0.268169	0.223711	0.162708	0.111855	0.110333	0.109318	0.107998	0.103837	0.0961226	0.0730816	0.0591758	0.0497361	0.0592773	0.0754162	0.105461	0.138754	0.234166	0.314048	0.385099	0.457369	0.557653	0.634592	0.668291	NaN	NaN	NaN	NaN	NaN	NaN	NaN	NaN	NaN	NaN	NaN	NaN	NaN	NaN	NaN	NaN	NaN	NaN
	40	0.395351	0.392002	0.392103	0.382968	0.376776	0.369367	0.3581	0.32633	0.291007	0.249188	0.185445	0.172858	0.1689	0.16352	0.156009	0.124746	0.092976	0.0690215	0.0534917	0.0651644	0.0789687	0.108303	0.14596	0.245838	0.32298	0.393017	0.462952	0.561409	0.632359	NaN	NaN	NaN	NaN	NaN	NaN	NaN	NaN	NaN	NaN	NaN	NaN	NaN	NaN	NaN	NaN	NaN	NaN	NaN
	42	0.436561	0.43179	0.429659	0.417986	0.411693	0.407024	0.417783	0.390175	0.357389	0.315367	0.292428	0.280958	0.26959	0.263804	0.23447	0.199249	0.15743	0.118656	0.0817093	0.100792	0.11957	0.14931	0.208892	0.283699	0.346427	0.407633	0.440418	0.527913	0.60475	NaN	NaN	NaN	NaN	NaN	NaN	NaN	NaN	NaN	NaN	NaN	NaN	NaN	NaN	NaN	NaN	NaN	NaN	NaN
	44	0.542631	0.53715	0.528928	0.505684	0.485993	0.484166	0.505887	0.472188	0.440824	0.415246	0.403674	0.389972	0.381039	0.362667	0.33039	0.300345	0.268067	0.22229	0.169001	0.178542	0.20067	0.230715	0.275274	0.329679	0.383881	0.413723	0.418189	0.478076	0.547909	NaN	NaN	NaN	NaN	NaN	NaN	NaN	NaN	NaN	NaN	NaN	NaN	NaN	NaN	NaN	NaN	NaN	NaN	0.00872919
	46	0.644235	0.639972	0.632968	0.611855	0.588104	0.595818	0.605765	0.572574	0.531669	0.526797	0.515631	0.499594	0.484673	0.452801	0.423061	0.388754	0.352213	0.314251	0.278319	0.281872	0.287657	0.308161	0.336277	0.383171	0.421133	0.408749	0.396975	0.443057	0.484978	NaN	NaN	NaN	NaN	NaN	NaN	NaN	NaN	NaN	NaN	NaN	NaN	NaN	NaN	NaN	NaN	NaN	NaN	0.0109622
	48	0.692245	0.687779	0.681892	0.666362	0.663216	0.663926	0.666159	0.642103	0.630126	0.626573	0.623021	0.613987	0.58648	0.545473	0.504568	0.466098	0.431689	0.393321	0.354141	0.349878	0.360942	0.371092	0.386825	0.422452	0.416058	0.394133	0.375152	0.416159	0.0663825	NaN	NaN	NaN	NaN	NaN	NaN	NaN	NaN	NaN	NaN	NaN	NaN	NaN	NaN	NaN	NaN	0.00304507	0.00324807	0.0146163
	50	0.703004	0.698538	0.69326	0.687576	0.690012	0.690926	0.691129	0.675193	0.672148	0.67093	0.669204	0.659866	0.638145	0.614393	0.582318	0.544559	0.501218	0.454832	0.398904	0.396062	0.400934	0.408039	0.416971	0.423772	0.396874	0.370382	0.340134	0.122716	0.0211125	NaN	NaN	NaN	NaN	NaN	NaN	NaN	NaN	NaN	NaN	NaN	NaN	NaN	NaN	NaN	NaN	NaN	NaN	NaN
	52	0.704019	0.698437	0.693768	0.699452	0.702192	0.701279	0.698335	0.691332	0.683821	0.679151	0.678339	0.665753	0.649208	0.627487	0.609521	0.579679	0.538774	0.485079	0.426411	0.429354	0.421234	0.422046	0.422351	0.392915	0.370889	0.339119	0.28512	NaN	NaN	NaN	NaN	NaN	NaN	NaN	NaN	NaN	NaN	NaN	NaN	NaN	NaN	NaN	NaN	NaN	NaN	NaN	NaN	NaN
	54	0.718737	0.710516	0.70473	0.709907	0.71488	0.718128	0.711937	0.702903	0.69458	0.682806	0.678644	0.658952	0.630735	0.609318	0.616423	0.595108	0.559886	0.507613	0.460414	0.453512	0.447929	0.441636	0.430572	0.407125	0.388043	0.359521	NaN	NaN	NaN	NaN	NaN	NaN	NaN	NaN	NaN	NaN	NaN	NaN	NaN	NaN	NaN	NaN	NaN	NaN	NaN	NaN	NaN	NaN
	56	0.726451	0.721478	0.717113	0.724117	0.733963	0.743605	0.743199	0.737515	0.731527	0.721782	0.712952	0.675091	0.617337	0.556435	0.591961	0.562322	0.520503	0.47706	0.450264	0.449452	0.447726	0.443869	0.426208	0.415144	0.39728	NaN	NaN	NaN	NaN	NaN	NaN	NaN	NaN	NaN	NaN	NaN	NaN	NaN	NaN	NaN	NaN	NaN	NaN	NaN	NaN	NaN	NaN	NaN
	58	0.729903	0.731324	0.734267	0.751827	0.769691	0.786033	0.786135	0.779233	0.765834	0.754365	0.74462	0.705035	0.611449	0.535627	0.56486	0.505583	0.452598	0.421031	0.401543	0.414535	0.418494	0.414738	0.408445	0.405095	NaN	NaN	NaN	NaN	NaN	NaN	NaN	NaN	NaN	NaN	NaN	NaN	NaN	NaN	NaN	NaN	NaN	NaN	NaN	NaN	0.0044661	0.0100487	0.0110637	0.0139058
	60	0.745534	0.763398	0.779131	0.795371	0.810901	0.814454	0.808668	0.787048	0.77162	0.756801	NaN	NaN	NaN	NaN	0.541717	0.46823	0.392712	0.364901	0.355055	0.374239	0.389566	NaN	NaN	NaN	NaN	NaN	NaN	NaN	NaN	NaN	NaN	NaN	NaN	NaN	NaN	NaN	NaN	NaN	NaN	NaN	NaN	NaN	NaN	0.00558262	0.00994722	0.0122818	0.0137028	0.0163419
	62	0.795067	0.806131	0.811612	0.82095	0.825721	0.824604	0.81354	0.793646	NaN	NaN	NaN	NaN	NaN	NaN	NaN	NaN	NaN	NaN	NaN	NaN	NaN	NaN	NaN	NaN	NaN	NaN	NaN	NaN	NaN	NaN	NaN	NaN	NaN	NaN	NaN	NaN	NaN	NaN	NaN	NaN	NaN	NaN	NaN	NaN	0.0105562	0.0111652	0.0132968	0.0162404
	64	0.811409	0.814352	0.812221	0.819529	0.828969	0.832014	0.822473	0.80268	0.77903	0.757917	0.751523	NaN	NaN	NaN	NaN	NaN	NaN	NaN	NaN	NaN	NaN	NaN	NaN	NaN	NaN	NaN	NaN	NaN	NaN	NaN	NaN	NaN	NaN	NaN	NaN	NaN	NaN	NaN	NaN	NaN	NaN	NaN	NaN	NaN	NaN	0.0125863	0.0156313	0.0176614
	66	NaN	0.814048	0.81486	NaN	0.84257	0.840743	0.832318	0.820747	NaN	NaN	NaN	NaN	NaN	NaN	NaN	NaN	NaN	NaN	NaN	NaN	NaN	NaN	NaN	NaN	NaN	NaN	NaN	NaN	NaN	NaN	NaN	NaN	NaN	NaN	NaN	NaN	NaN	NaN	NaN	NaN	NaN	NaN	NaN	NaN	NaN	NaN	NaN	0.0245635
	68	NaN	NaN	NaN	0.86957	0.86287	0.853228	0.842367	0.837089	0.842063	NaN	NaN	NaN	NaN	NaN	NaN	NaN	NaN	NaN	NaN	NaN	NaN	NaN	NaN	NaN	NaN	NaN	NaN	NaN	NaN	NaN	NaN	NaN	NaN	0.0103532	0.0090337	0.0089322	0.00812018	NaN	NaN	0.0174584	NaN	NaN	0.8108	NaN	NaN	NaN	NaN	0.878299
	70	0.925599	0.915956	0.902152	0.891088	0.883069	0.878197	0.872615	0.866626	0.869671	0.887028	NaN	NaN	NaN	NaN	NaN	NaN	NaN	NaN	NaN	NaN	0.920727	0.911084	0.908039	0.900122	0.890276	NaN	NaN	0.515327	0.0425294	0.021823	0.0175599	0.0167479	0.0170524	0.0149208	NaN	NaN	NaN	0.00619164	0.0188794	0.0233455	0.759034	0.825518	0.840946	0.845209	0.865408	0.866829	0.876066	0.888551
	72	0.951583	0.943159	0.928948	0.920219	0.915043	0.911896	0.909663	0.909359	0.911795	0.920524	0.935242	0.942042	0.942753	0.945087	0.951076	0.955136	0.957775	0.957877	0.957268	0.953512	0.948538	0.94255	0.939403	0.930065	0.914637	0.888348	0.835059	0.646062	0.257917	0.024259	0.0209095	0.022432	NaN	NaN	NaN	NaN	NaN	NaN	0.023041	0.57704	0.813337	0.834348	0.860942	NaN	0.854547	0.854446	NaN	NaN
	74	0.987008	0.980106	0.970767	0.964677	0.961023	0.95808	0.955339	0.955542	0.956659	0.96011	0.963764	0.964373	0.964779	0.966504	0.969752	0.972087	0.973609	0.974523	0.97432	0.974827	0.975842	0.977568	0.977873	0.97503	0.964982	0.941332	0.897077	0.821559	0.820849	NaN	NaN	NaN	0.806537	0.821458	0.817296	0.808567	0.764515	0.685952	0.292834	0.778624	0.846021	0.843382	0.859216	NaN	NaN	0.838408	0.822067	0.819631
	76	0.995534	0.993808	0.992083	0.989545	0.987312	0.986399	0.985079	0.984775	0.985282	0.985485	0.985688	0.986805	0.985181	0.986094	0.987515	0.987718	0.9865	0.986602	0.985993	0.986297	0.988936	0.990459	0.991271	0.993402	0.990662	0.984572	0.969854	0.947117	0.910475	0.894235	0.860333	0.876167	0.876878	0.893829	0.929354	0.950264	0.913723	0.888043	0.822168	0.830288	0.88449	0.865611	0.861957	0.879923	0.890378	0.87231	0.866017	0.864901
	78	NaN	NaN	NaN	NaN	NaN	NaN	NaN	NaN	NaN	NaN	NaN	NaN	NaN	NaN	NaN	NaN	NaN	NaN	NaN	NaN	NaN	NaN	NaN	NaN	NaN	NaN	NaN	NaN	NaN	NaN	NaN	NaN	NaN	NaN	NaN	NaN	NaN	NaN	NaN	NaN	NaN	NaN	NaN	NaN	NaN	NaN	NaN	NaN
	80	NaN	NaN	NaN	NaN	NaN	NaN	NaN	NaN	NaN	NaN	NaN	NaN	NaN	NaN	NaN	NaN	NaN	NaN	NaN	NaN	NaN	NaN	NaN	NaN	NaN	NaN	NaN	NaN	NaN	NaN	NaN	NaN	NaN	NaN	NaN	NaN	NaN	NaN	NaN	NaN	NaN	NaN	NaN	NaN	NaN	NaN	NaN	NaN
	82	NaN	NaN	NaN	NaN	NaN	NaN	NaN	NaN	NaN	NaN	NaN	NaN	NaN	NaN	NaN	NaN	NaN	NaN	NaN	NaN	NaN	NaN	NaN	NaN	NaN	NaN	NaN	NaN	NaN	NaN	NaN	NaN	NaN	NaN	NaN	NaN	NaN	NaN	NaN	NaN	NaN	NaN	NaN	NaN	NaN	NaN	NaN	NaN
	84	NaN	NaN	NaN	NaN	NaN	NaN	NaN	NaN	NaN	NaN	NaN	NaN	NaN	NaN	NaN	NaN	NaN	NaN	NaN	NaN	NaN	NaN	NaN	NaN	NaN	NaN	NaN	NaN	NaN	NaN	NaN	NaN	NaN	NaN	NaN	NaN	NaN	NaN	NaN	NaN	NaN	NaN	NaN	NaN	NaN	NaN	NaN	NaN
	86	NaN	NaN	NaN	NaN	NaN	NaN	NaN	NaN	NaN	NaN	NaN	NaN	NaN	NaN	NaN	NaN	NaN	NaN	NaN	NaN	NaN	NaN	NaN	NaN	NaN	NaN	NaN	NaN	NaN	NaN	NaN	NaN	NaN	NaN	NaN	NaN	NaN	NaN	NaN	NaN	NaN	NaN	NaN	NaN	NaN	NaN	NaN	NaN
	88	NaN	NaN	NaN	NaN	NaN	NaN	NaN	NaN	NaN	NaN	NaN	NaN	NaN	NaN	NaN	NaN	NaN	NaN	NaN	NaN	NaN	NaN	NaN	NaN	NaN	NaN	NaN	NaN	NaN	NaN	NaN	NaN	NaN	NaN	NaN	NaN	NaN	NaN	NaN	NaN	NaN	NaN	NaN	NaN	NaN	NaN	NaN	NaN
[truncated: 132 more columns]

## Sheet: PINNIPEDS
RANKED NICHE SATURATION OF PINNIPEDS [BETWEEN 0 AND 1 (see Fig. 5)]								Nan: Not a Number
	Longitudes	-180	-178	-176	-174	-172	-170	-168	-166	-164	-162	-160	-158	-156	-154	-152	-150	-148	-146	-144	-142	-140	-138	-136	-134	-132	-130	-128	-126	-124	-122	-120	-118	-116	-114	-112	-110	-108	-106	-104	-102	-100	-98	-96	-94	-92	-90	-88	-86
Latitudes	-88	NaN	NaN	NaN	NaN	NaN	NaN	NaN	NaN	NaN	NaN	NaN	NaN	NaN	NaN	NaN	NaN	NaN	NaN	NaN	NaN	NaN	NaN	NaN	NaN	NaN	NaN	NaN	NaN	NaN	NaN	NaN	NaN	NaN	NaN	NaN	NaN	NaN	NaN	NaN	NaN	NaN	NaN	NaN	NaN	NaN	NaN	NaN	NaN
	-86	NaN	NaN	NaN	NaN	NaN	NaN	NaN	NaN	NaN	NaN	NaN	NaN	NaN	NaN	NaN	NaN	NaN	NaN	NaN	NaN	NaN	NaN	NaN	NaN	NaN	NaN	NaN	NaN	NaN	NaN	NaN	NaN	NaN	NaN	NaN	NaN	NaN	NaN	NaN	NaN	NaN	NaN	NaN	NaN	NaN	NaN	NaN	NaN
	-84	NaN	NaN	NaN	NaN	NaN	NaN	NaN	NaN	NaN	NaN	NaN	NaN	NaN	NaN	NaN	NaN	NaN	NaN	NaN	NaN	NaN	NaN	NaN	NaN	NaN	NaN	NaN	NaN	NaN	NaN	NaN	NaN	NaN	NaN	NaN	NaN	NaN	NaN	NaN	NaN	NaN	NaN	NaN	NaN	NaN	NaN	NaN	NaN
	-82	NaN	NaN	NaN	NaN	NaN	NaN	NaN	NaN	NaN	NaN	NaN	NaN	NaN	NaN	NaN	NaN	NaN	NaN	NaN	NaN	NaN	NaN	NaN	NaN	NaN	NaN	NaN	NaN	NaN	NaN	NaN	NaN	NaN	NaN	NaN	NaN	NaN	NaN	NaN	NaN	NaN	NaN	NaN	NaN	NaN	NaN	NaN	NaN
	-80	NaN	NaN	NaN	NaN	NaN	NaN	NaN	NaN	NaN	NaN	NaN	NaN	NaN	NaN	NaN	NaN	NaN	NaN	NaN	NaN	NaN	NaN	NaN	NaN	NaN	NaN	NaN	NaN	NaN	NaN	NaN	NaN	NaN	NaN	NaN	NaN	NaN	NaN	NaN	NaN	NaN	NaN	NaN	NaN	NaN	NaN	NaN	NaN
	-78	NaN	NaN	NaN	NaN	NaN	NaN	NaN	NaN	NaN	NaN	NaN	NaN	NaN	NaN	NaN	NaN	NaN	NaN	NaN	NaN	NaN	NaN	NaN	NaN	NaN	NaN	NaN	NaN	NaN	NaN	NaN	NaN	NaN	NaN	NaN	NaN	NaN	NaN	NaN	NaN	NaN	NaN	NaN	NaN	NaN	NaN	NaN	NaN
	-76	NaN	NaN	NaN	NaN	NaN	NaN	NaN	NaN	NaN	NaN	NaN	NaN	NaN	NaN	NaN	NaN	NaN	NaN	NaN	NaN	NaN	NaN	NaN	NaN	NaN	NaN	NaN	NaN	NaN	NaN	NaN	NaN	NaN	NaN	NaN	NaN	NaN	NaN	NaN	NaN	NaN	NaN	NaN	NaN	NaN	NaN	NaN	NaN
	-74	NaN	NaN	NaN	NaN	NaN	NaN	NaN	NaN	NaN	NaN	NaN	NaN	NaN	NaN	NaN	NaN	NaN	NaN	NaN	NaN	NaN	NaN	NaN	NaN	NaN	NaN	NaN	NaN	NaN	NaN	NaN	NaN	NaN	NaN	NaN	NaN	NaN	NaN	NaN	NaN	NaN	NaN	NaN	NaN	NaN	NaN	NaN	NaN
	-72	0.967113	0.967519	0.969752	0.97706	0.98041	0.982237	0.98376	0.983861	0.984775	0.985079	0.985282	0.985384	0.986196	0.987109	0.987414	0.987515	0.986602	0.986703	0.986805	0.986906	0.987211	0.987312	0.987617	0.989241	0.992895	0.994519	0.995229	0.995331	0.994722	0.992387	0.988124	0.985485	0.983557	0.982542	0.987008	0.994011	0.99462	0.993504	0.988733	0.990053	0.995026	0.996549	0.997056	0.996955	0.99665	0.996853	0.995432	0.992286
	-70	0.965591	0.965489	0.966707	0.968636	0.97097	0.972797	0.974624	0.97503	0.974421	0.974827	0.975944	0.97767	0.978177	0.978989	0.978482	0.978279	0.97838	0.977568	0.976857	0.975132	0.973305	0.971579	0.972493	0.97635	0.979598	0.982034	0.982643	0.98173	0.9797	0.974929	0.969549	0.966504	0.964576	0.963561	0.964068	0.963053	0.960719	0.957369	0.955136	0.955441	0.958283	0.958892	0.963358	0.968331	0.971275	0.977263	0.973711	0.96823
	-68	0.948132	0.947625	0.948538	0.950467	0.952598	0.954324	0.95676	0.96011	0.96082	0.961734	0.962647	0.964677	0.966098	0.967012	0.9662	0.965388	0.963967	0.961835	0.960211	0.958486	0.957166	0.955238	0.954121	0.953309	0.951786	0.951076	0.950365	0.949249	0.947422	0.942651	0.937576	0.932501	0.929151	0.927426	0.926106	0.924279	0.919712	0.913317	0.908851	0.906415	0.904486	0.905806	0.907937	0.910374	0.913013	0.918595	0.919813	0.918697
	-66	0.905197	0.904182	0.907836	0.917377	0.924178	0.926309	0.930369	0.936155	0.938388	0.940418	0.942144	0.942854	0.943565	0.946204	0.946001	0.945392	0.943463	0.94255	0.940215	0.9392	0.938693	0.936866	0.933922	0.92905	0.924787	0.919204	0.91352	0.907734	0.902964	0.899919	0.893321	0.88916	0.886013	0.883475	0.88043	0.877893	0.876472	0.874645	0.871904	0.870483	0.870077	0.870686	0.871701	0.873325	0.872818	0.872615	0.87231	0.873021
	-64	0.857085	0.857897	0.862058	0.868656	0.874239	0.883678	0.890073	0.898599	0.902558	0.907024	0.908952	0.910475	0.914332	0.919509	0.921031	0.921336	0.919915	0.917885	0.915246	0.912911	0.909257	0.905907	0.90205	0.896671	0.890175	0.885302	0.879111	0.8716	0.867235	0.862769	0.859013	0.853735	0.849472	0.844905	0.842875	0.84257	0.843382	0.84389	0.842266	0.839322	0.838205	0.838002	0.839423	0.841149	0.840743	0.838814	0.836784	0.835871
	-62	0.809683	0.81283	0.817296	0.822473	0.826634	0.830999	0.837698	0.844296	0.848863	0.852822	0.857694	0.865408	0.872513	0.882054	0.886114	0.888855	0.888043	0.886317	0.884795	0.882765	0.878299	0.873934	0.868453	0.860739	0.854344	0.848559	0.841251	0.831608	0.826228	0.822879	0.819834	0.814961	0.808465	0.800447	0.797808	0.798011	0.798417	0.798315	0.795067	0.791616	0.787657	0.785932	0.786541	0.788875	0.788469	0.785424	0.782278	0.779842
	-60	0.757004	0.758932	0.761571	0.764109	0.766139	0.7703	0.774868	0.782887	0.790905	0.798924	0.809886	0.819225	0.830694	0.84186	0.847341	0.854446	0.856983	0.854953	0.851096	0.841758	0.833739	0.828563	0.823589	0.815469	0.80745	0.795981	0.786033	0.77497	0.769387	0.765733	0.764616	0.762688	0.759541	0.75609	0.753451	0.752842	0.75132	0.749289	0.746244	0.74391	0.740053	0.739139	0.739748	0.741068	0.739951	0.737312	0.7365	0.734572
	-58	0.72026	0.72097	0.722594	0.725132	0.726451	0.728685	0.73173	0.734978	0.739647	0.747056	0.75335	0.759237	0.765631	0.770808	0.777	0.79192	0.799635	0.7973	0.784917	0.76827	0.760861	0.757816	0.755684	0.752436	0.745128	0.736094	0.728076	0.724726	0.72229	0.722188	0.722391	0.721884	0.720361	0.718128	0.715591	0.714068	0.711429	0.708993	0.70676	0.705441	0.704019	0.703715	0.705035	0.705745	0.703918	0.701786	0.700162	0.698843
	-56	0.685749	0.685445	0.686967	0.689505	0.691332	0.69326	0.69529	0.697929	0.701482	0.705847	0.708486	0.711226	0.713256	0.708689	0.703512	0.712546	0.717012	0.715286	0.707674	0.695798	0.692042	0.691433	0.692448	0.692144	0.689809	0.684633	0.679557	0.676715	0.676208	0.67773	0.679963	0.680369	0.678847	0.676614	0.674076	0.673061	0.672148	0.671336	0.670625	0.670219	0.670321	0.670828	0.671437	0.671539	0.67093	0.670016	0.669712	0.669509
	-54	0.658851	0.656618	0.655603	0.656719	0.658749	0.661693	0.664231	0.66555	0.665956	0.666362	0.666971	0.66758	0.659257	0.64931	0.637434	0.639769	0.640987	0.640581	0.637942	0.636419	0.635607	0.636825	0.638855	0.639464	0.637231	0.634389	0.631851	0.631445	0.633171	0.637028	0.640682	0.642205	0.640784	0.63713	0.63449	0.63246	0.632257	0.632054	0.63175	0.632156	0.633069	0.634287	0.635505	0.63581	0.634693	0.635404	0.636013	0.635911
	-52	0.633983	0.629517	0.626066	0.624746	0.624949	0.62637	0.627487	0.628908	0.628705	0.628197	0.627893	0.623528	0.61287	0.601908	0.583942	0.58445	0.584754	0.585262	0.585465	0.585972	0.587393	0.588205	0.589322	0.590235	0.590337	0.590743	0.591454	0.592672	0.595006	0.597645	0.60272	0.60475	0.602822	0.598457	0.596224	0.595514	0.595412	0.59592	0.595717	0.596123	0.596326	0.597036	0.59795	0.597848	0.598356	0.598863	0.599371	0.611652
	-50	0.610637	0.607389	0.604547	0.600487	0.598965	0.600081	0.600995	0.601807	0.60201	0.602111	0.602213	0.586581	0.574401	0.55136	0.52568	0.526492	0.527304	0.528522	0.530654	0.533496	0.535627	0.536744	0.537353	0.538063	0.539586	0.540702	0.541616	0.542529	0.54324	0.545168	0.546691	0.548112	0.5473	0.546082	0.544762	0.54395	0.543646	0.543341	0.543443	0.544153	0.544661	0.544864	0.54527	0.545575	0.545676	0.545879	0.545981	0.58516
	-48	0.578664	0.576025	0.5743	0.571356	0.570443	0.571458	0.572168	0.572676	0.573589	0.574198	0.574604	0.553695	0.530248	0.510861	0.498782	0.498985	0.500203	0.501218	0.503959	0.504568	0.504974	0.505786	0.506192	0.506598	0.507816	0.508425	0.509034	0.509237	0.509947	0.510556	0.511774	0.512485	0.512079	0.510759	0.510252	0.509643	0.509541	0.50944	0.509338	0.509744	0.510455	0.510658	0.511267	0.51147	0.511571	0.511368	0.521924	0.573488
	-46	0.541311	0.540296	0.536947	0.536236	0.536338	0.536845	0.53715	0.537556	0.538774	0.53989	0.540601	0.519793	0.491068	0.445595	0.446102	0.44661	0.447117	0.447422	0.447726	0.448031	0.448335	0.448741	0.449147	0.449452	0.449959	0.450264	0.45067	0.451279	0.451482	0.451888	0.452395	0.452294	0.451786	0.45138	0.450974	0.450771	0.450873	0.451076	0.451177	0.451583	0.451989	0.4527	0.453004	0.453207	0.453309	0.469448	0.51624	0.558973
	-44	0.504669	0.50406	0.501929	0.501523	0.50203	0.503857	0.504466	0.504771	0.505177	0.505989	0.506496	0.450061	0.416159	0.414738	0.414941	0.415144	0.415449	0.415753	0.416058	0.416362	0.416464	0.416565	0.416667	0.41687	0.417276	0.417479	0.417885	0.418494	0.418697	0.4189	0.418798	0.418595	0.418291	0.417986	0.41758	0.417682	0.418088	0.418392	0.419103	0.419306	0.41961	0.419813	0.420118	0.420321	0.420219	0.454425	0.509846	0.553086
	-42	0.428847	0.428745	0.428948	0.429354	0.429659	0.42976	0.430065	0.430268	0.430471	0.430572	0.430674	0.398498	0.388652	0.388754	0.388855	0.389058	0.38916	0.389261	0.389464	0.389566	0.389667	0.389769	0.38987	0.390073	0.390378	0.392103	0.39322	0.393524	0.393626	0.393321	0.392712	0.392205	0.391697	0.390479	0.390276	0.390175	0.391088	0.393423	0.394032	0.394235	0.394438	0.394641	0.394844	0.394945	0.412911	0.447828	0.504872	0.543849
	-40	0.381242	0.381344	0.381445	0.381547	0.381648	0.381851	0.381953	0.382054	0.382156	0.382359	0.382663	0.362464	0.362667	0.362769	0.36287	0.363073	0.363276	0.363479	0.363581	0.364292	0.364596	0.364393	0.364495	0.364799	0.365002	0.365307	0.365611	0.365713	0.365408	0.365205	0.364901	0.36419	0.364089	0.363886	0.363683	0.363784	0.364698	0.36551	0.365814	0.366017	0.366119	0.36622	0.366322	0.378197	0.408952	0.44458	0.496244	0.522533
	-38	0.00162404	0.00426309	0.00690215	0.00954121	0.0121803	0.0148193	0.0174584	0.0200974	0.0227365	0.0253756	0.0280146	0.0306537	0.0332927	0.0359318	0.0385708	0.0412099	0.044052	0.0469955	0.0500406	0.0531872	0.0567397	0.0602923	0.0638449	0.0673975	0.0707471	0.0739951	0.0771417	0.0801868	0.0831303	0.0859724	0.088713	0.091352	0.0939911	0.0966301	0.0992692	0.101908	0.104446	0.106882	0.109216	0.111449	0.113175	0.114799	0.116322	0.376167	0.407227	0.439403	0.485079	0.485587
	-36	0.00172554	0.0043646	0.00700365	0.00964271	0.0122818	0.0149208	0.0175599	0.0201989	0.022838	0.0254771	0.0281161	0.0307552	0.0333942	0.0360333	0.0386724	0.0413114	0.0441535	0.047097	0.0501421	0.0532887	0.0568413	0.0603938	0.0639464	0.067499	0.0708486	0.0740966	0.0772432	0.0802883	0.0832318	0.0860739	0.0888145	0.0914535	0.0940926	0.0967316	0.0993707	0.10201	0.104547	0.106983	0.109318	0.111551	0.113276	0.114901	0.116423	0.374746	0.40611	0.436257	0.47767	0.478482
	-34	0.00182704	0.0044661	0.00710516	0.00974421	0.0123833	0.0150223	0.0176614	0.0203004	0.0229395	0.0255786	0.0282176	0.0308567	0.0334957	0.0361348	0.0387739	0.0414129	0.044255	0.0471985	0.0502436	0.0533902	0.0569428	0.0604953	0.0640479	0.0676005	0.0709501	0.0741981	0.0773447	0.0803898	0.0833333	0.0861754	0.088916	0.091555	0.0941941	0.0968331	0.0994722	0.102111	0.104649	0.107085	0.109419	0.111652	0.113378	0.115002	0.116525	0.373021	0.405197	0.435039	0.471072	0.472594
	-32	0.00192854	0.0045676	0.00720666	0.00984572	0.0124848	0.0151238	0.0177629	0.0204019	0.023041	0.0256801	0.0283191	0.0309582	0.0335972	0.0362363	0.0388754	0.0415144	0.0443565	0.0473	0.0503451	0.0534917	0.0570443	0.0605968	0.0641494	0.067702	0.0710516	0.0742996	0.0774462	0.0804913	0.0834348	0.0862769	0.0890175	0.0916565	0.0942956	0.0969346	0.0995737	0.102213	0.10475	0.107186	0.109521	0.111754	0.113479	0.115104	0.116626	0.372209	0.404791	0.434531	0.46894	0.469143
	-30	0.00203004	0.0046691	0.00730816	0.00994722	0.0125863	0.0152253	0.0178644	0.0205035	0.0231425	0.0257816	0.0284206	0.0310597	0.0336987	0.0363378	0.0389769	0.0416159	0.044458	0.0474015	0.0504466	0.0535932	0.0571458	0.0606983	0.0642509	0.0678035	0.0711531	0.0744011	0.0775477	0.0805928	0.0835363	0.0863784	0.089119	0.091758	0.0943971	0.0970361	0.0996752	0.102314	0.104852	0.107288	0.109622	0.111855	0.113581	0.115205	0.116728	0.37028	0.402761	0.432907	0.464982	0.466504
	-28	0.00213155	0.0047706	0.00740966	0.0100487	0.0126878	0.0153268	0.0179659	0.020605	0.023244	0.0258831	0.0285221	0.0311612	0.0338002	0.0364393	0.0390784	0.0417174	0.0445595	0.047503	0.0505481	0.0536947	0.0572473	0.0607998	0.0643524	0.067905	0.0712546	0.0745026	0.0776492	0.0806943	0.0836378	0.0864799	0.0892205	0.0918595	0.0944986	0.0971376	0.0997767	0.102416	0.104953	0.107389	0.109724	0.111957	0.113683	0.115307	0.348153	0.370077	0.40205	0.430877	0.453816	0.455745
	-26	0.00223305	0.00487211	0.00751117	0.0101502	0.0127893	0.0154283	0.0180674	0.0207065	0.0233455	0.0259846	0.0286236	0.0312627	0.0339017	0.0365408	0.0391799	0.0418189	0.044661	0.0476045	0.0506496	0.0537962	0.0573488	0.0609013	0.0644539	0.0680065	0.0713561	0.0746041	0.0777507	0.0807958	0.0837393	0.0865814	0.089322	0.091961	0.0946001	0.0972391	0.0998782	0.102517	0.105055	0.107491	0.109825	0.112058	0.113784	0.115408	0.347848	0.370991	0.402456	0.424381	0.424584	0.425193
	-24	0.00233455	0.00497361	0.00761267	0.0102517	0.0128908	0.0155298	0.0181689	0.020808	0.023447	0.0260861	0.0287251	0.0313642	0.0340032	0.0366423	0.0392814	0.0419204	0.0447625	0.047706	0.0507511	0.0538977	0.0574503	0.0610028	0.0645554	0.068108	0.0714576	0.0747056	0.0778522	0.0808973	0.0838408	0.0866829	0.0894235	0.0920625	0.0947016	0.0973406	0.0999797	0.102619	0.105156	0.107592	0.109927	0.11216	0.113886	0.11551	0.347645	0.370382	0.399919	0.399411	0.39931	0.399817
	-22	0.00243605	0.00507511	0.00771417	0.0103532	0.0129923	0.0156313	0.0182704	0.0209095	0.0235485	0.0261876	0.0288266	0.0314657	0.0341048	0.0367438	0.0393829	0.0420219	0.044864	0.0478076	0.0508526	0.0539992	0.0575518	0.0611043	0.0646569	0.0682095	0.0715591	0.0748071	0.0779537	0.0809988	0.0839423	0.0867844	0.089525	0.092164	0.0948031	0.0974421	0.100081	0.10272	0.105258	0.107694	0.110028	0.112261	0.113987	0.115611	0.347341	0.371092	0.374442	0.374036	0.373731	0.374137
	-20	0.00253756	0.00517661	0.00781567	0.0104547	0.0130938	0.0157328	0.0183719	0.021011	0.02365	0.0262891	0.0289281	0.0315672	0.0342063	0.0368453	0.0394844	0.0421234	0.0449655	0.0479091	0.0509541	0.0541007	0.0576533	0.0612058	0.0647584	0.068311	0.0716606	0.0749086	0.0780552	0.0811003	0.0840438	0.0868859	0.0896265	0.0922655	0.0949046	0.0975436	0.100183	0.102822	0.105359	0.107795	0.11013	0.112363	0.114089	0.115713	0.34663	0.351096	0.35069	0.350386	0.350487	0.42296
	-18	0.00263906	0.00527812	0.00791717	0.0105562	0.0131953	0.0158343	0.0184734	0.0211125	0.0237515	0.0263906	0.0290296	0.0316687	0.0343078	0.0369468	0.0395859	0.0422249	0.045067	0.0480106	0.0510556	0.0542022	0.0577548	0.0613073	0.0648599	0.0684125	0.0717621	0.0750102	0.0781567	0.0812018	0.0841454	0.0869874	0.089728	0.092367	0.0950061	0.0976451	0.100284	0.102923	0.105461	0.107897	0.110231	0.112464	0.11419	0.115814	0.116829	0.117235	0.117641	0.118047	0.00111652	0.43179
	-16	0.00274056	0.00537962	0.00801868	0.0106577	0.0132968	0.0159359	0.0185749	0.021214	0.023853	0.0264921	0.0291311	0.0317702	0.0344093	0.0370483	0.0396874	0.0423264	0.0451685	0.0481121	0.0511571	0.0543037	0.0578563	0.0614089	0.0649614	0.068514	0.0718636	0.0751117	0.0782582	0.0813033	0.0842469	0.0870889	0.0898295	0.0924685	0.0951076	0.0977467	0.100386	0.103025	0.105562	0.107998	0.110333	0.112566	0.114292	0.115916	0.116931	0.117337	0.117743	0.118149	0.347036	0.432501
	-14	0.00284206	0.00548112	0.00812018	0.0107592	0.0133983	0.0160374	0.0186764	0.0213155	0.0239545	0.0265936	0.0292326	0.0318717	0.0345108	0.0371498	0.0397889	0.0424279	0.04527	0.0482136	0.0512586	0.0544052	0.0579578	0.0615104	0.0650629	0.0686155	0.0719651	0.0752132	0.0783597	0.0814048	0.0843484	0.0871904	0.089931	0.09257	0.0952091	0.0978482	0.100487	0.103126	0.105664	0.1081	0.110434	0.112667	0.114393	0.116017	0.117032	0.117438	0.117844	0.11825	0.00142103	0.434024
	-12	0.00294356	0.00558262	0.00822168	0.0108607	0.0134998	0.0161389	0.0187779	0.021417	0.024056	0.0266951	0.0293341	0.0319732	0.0346123	0.0372513	0.0398904	0.0425294	0.0453715	0.0483151	0.0513601	0.0545067	0.0580593	0.0616119	0.0651644	0.068717	0.0720666	0.0753147	0.0784612	0.0815063	0.0844499	0.0872919	0.0900325	0.0926715	0.0953106	0.0979497	0.100589	0.103228	0.105765	0.108201	0.110536	0.112769	0.114495	0.116119	0.117134	0.11754	0.117946	0.118352	0.00101502	0.411287
	-10	0.00304507	0.00568413	0.00832318	0.0109622	0.0136013	0.0162404	0.0188794	0.0215185	0.0241575	0.0267966	0.0294356	0.0320747	0.0347138	0.0373528	0.0399919	0.0426309	0.045473	0.0484166	0.0514616	0.0546082	0.0581608	0.0617134	0.0652659	0.0688185	0.0721681	0.0754162	0.0785627	0.0816078	0.0845514	0.0873934	0.090134	0.092773	0.0954121	0.0980512	0.10069	0.103329	0.105867	0.108303	0.110637	0.11287	0.114596	0.11622	0.383678	0.383577	0.383475	0.383374	0.383171	0.445696
	-8	0.00314657	0.00578563	0.00842469	0.0110637	0.0137028	0.0163419	0.0189809	0.02162	0.024259	0.0268981	0.0295371	0.0321762	0.0348153	0.0374543	0.0400934	0.0427324	0.0455745	0.0485181	0.0515631	0.0547097	0.0582623	0.0618149	0.0653674	0.06892	0.0722696	0.0755177	0.0786642	0.0817093	0.0846529	0.0874949	0.0902355	0.0928745	0.0955136	0.0981527	0.100792	0.103431	0.105968	0.108404	0.110739	0.112972	0.114698	0.383069	0.446914	0.446813	0.446305	0.446001	0.445798	0.516443
	-6	0.00324807	0.00588713	0.00852619	0.0111652	0.0138043	0.0164434	0.0190824	0.0217215	0.0243605	0.0269996	0.0296387	0.0322777	0.0349168	0.0375558	0.0401949	0.0428339	0.045676	0.0486196	0.0516646	0.0548112	0.0583638	0.0619164	0.0654689	0.0690215	0.0723711	0.0756192	0.0787657	0.0818108	0.0847544	0.0875964	0.090337	0.092976	0.0956151	0.0982542	0.100893	0.103532	0.10607	0.108506	0.11084	0.113073	0.382968	0.446204	0.519184	0.518879	0.518778	0.517763	0.516849	0.551766
	-4	0.00334957	0.00598863	0.00862769	0.0112667	0.0139058	0.0165449	0.0191839	0.021823	0.024462	0.0271011	0.0297402	0.0323792	0.0350183	0.0376573	0.0402964	0.0429354	0.0457775	0.0487211	0.0517661	0.0549127	0.0584653	0.0620179	0.0655704	0.069123	0.0724726	0.0757207	0.0788672	0.0819123	0.0848559	0.0876979	0.0904385	0.0930775	0.0957166	0.0983557	0.100995	0.103634	0.106171	0.108607	0.110942	0.38175	0.445493	0.518067	0.553593	0.55339	0.553187	0.552883	0.552172	0.560698
	-2	0.00345108	0.00609013	0.00872919	0.0113683	0.0140073	0.0166464	0.0192854	0.0219245	0.0245635	0.0272026	0.0298417	0.0324807	0.0351198	0.0377588	0.0403979	0.0430369	0.045879	0.0488226	0.0518676	0.0550142	0.0585668	0.0621194	0.0656719	0.0692245	0.0725741	0.0758222	0.0789687	0.0820138	0.0849574	0.0877994	0.09054	0.093179	0.0958181	0.0984572	0.101096	0.103735	0.106273	0.108709	0.111043	0.405603	0.472899	0.526086	0.562728	0.562322	0.562018	0.562424	0.561916	0.561307
	0	0.00355258	0.00619164	0.00883069	0.0114698	0.0141088	0.0167479	0.0193869	0.022026	0.024665	0.0273041	0.0299432	0.0325822	0.0352213	0.0378603	0.0404994	0.0431384	0.0459805	0.0489241	0.0519691	0.0551157	0.0586683	0.0622209	0.0657734	0.069326	0.0726756	0.0759237	0.0790702	0.0821153	0.0850589	0.0879009	0.0906415	0.0932806	0.0959196	0.0985587	0.101198	0.103837	0.106374	0.10881	0.111145	0.405704	0.473812	0.526695	0.563642	0.56354	0.563439	0.563743	0.564048	0.563946
	2	0.00365408	0.00629314	0.0089322	0.0115713	0.0142103	0.0168494	0.0194884	0.0221275	0.0247665	0.0274056	0.0300447	0.0326837	0.0353228	0.0379618	0.0406009	0.04324	0.046082	0.0490256	0.0520706	0.0552172	0.0587698	0.0623224	0.0658749	0.0694275	0.0727771	0.0760252	0.0791717	0.0822168	0.0851604	0.0880024	0.090743	0.0933821	0.0960211	0.0986602	0.101299	0.103938	0.106476	0.108912	0.111246	0.406313	0.479395	0.528928	0.566484	0.566585	0.566687	0.566991	0.567397	0.5676
	4	0.00375558	0.00639464	0.0090337	0.0116728	0.0143118	0.0169509	0.0195899	0.022229	0.024868	0.0275071	0.0301462	0.0327852	0.0354243	0.0380633	0.0407024	0.0433415	0.0461835	0.0491271	0.0521721	0.0553187	0.0588713	0.0624239	0.0659765	0.069529	0.0728786	0.0761267	0.0792732	0.0823183	0.0852619	0.0881039	0.0908445	0.0934836	0.0961226	0.0987617	0.101401	0.10404	0.106577	0.109013	0.111348	0.40743	0.487617	0.535729	0.57227	0.572574	0.572777	0.573285	0.573894	0.557653
	6	0.00385708	0.00649614	0.0091352	0.0117743	0.0144133	0.0170524	0.0196914	0.0223305	0.0249695	0.0276086	0.0302477	0.0328867	0.0355258	0.0381648	0.0408039	0.043443	0.046285	0.0492286	0.0522737	0.0554202	0.0589728	0.0625254	0.066078	0.0696305	0.0729801	0.0762282	0.0793747	0.0824198	0.0853634	0.0882054	0.090946	0.0935851	0.0962241	0.0988632	0.101502	0.104141	0.106679	0.109115	0.362566	0.427223	0.510962	0.546894	0.550142	0.550244	0.550447	0.550954	0.560901	0.544458
	8	0.00395859	0.00659765	0.0092367	0.0118758	0.0145148	0.0171539	0.0197929	0.022432	0.0250711	0.0277101	0.0303492	0.0329882	0.0356273	0.0382663	0.0409054	0.0435445	0.0463865	0.0493301	0.0523752	0.0555217	0.0590743	0.0626269	0.0661795	0.069732	0.0730816	0.0763297	0.0794762	0.0825213	0.0854649	0.0883069	0.0910475	0.0936866	0.0963256	0.0989647	0.101604	0.104243	0.10678	0.362363	0.397584	0.459704	0.527101	0.532785	0.51421	0.514109	0.513906	0.522737	0.544052	0.523549
	10	0.00406009	0.00669915	0.00933821	0.0119773	0.0146163	0.0172554	0.0198944	0.0225335	0.0251726	0.0278116	0.0304507	0.0330897	0.0357288	0.0383678	0.0410069	0.043646	0.046488	0.0494316	0.0524767	0.0556232	0.0591758	0.0627284	0.066281	0.0698335	0.0731831	0.0764312	0.0795778	0.0826228	0.0855664	0.0884084	0.091149	0.0937881	0.0964271	0.0990662	0.101705	0.104344	0.36216	0.397686	0.42905	0.512586	0.515631	0.483049	0.436561	0.436663	0.454527	0.507917	0.52294	0.508526
	12	0.00416159	0.00680065	0.00943971	0.0120788	0.0147178	0.0173569	0.0199959	0.022635	0.0252741	0.0279131	0.0305522	0.0331912	0.0358303	0.0384693	0.0411084	0.0437475	0.0465895	0.0495331	0.0525782	0.0557247	0.0592773	0.0628299	0.0663825	0.069935	0.0732846	0.0765327	0.0796793	0.0827243	0.0856679	0.0885099	0.0912505	0.0938896	0.0965286	0.0991677	0.101807	0.362058	0.397381	0.428644	0.46691	0.490662	0.439809	0.405806	0.369367	0.395351	0.422148	0.456557	0.508932	0.498376
	14	0.358607	0.358404	0.358303	0.3581	0.357998	0.357897	0.357694	0.357592	0.357389	0.357288	0.357186	0.357085	0.356983	0.356882	0.35678	0.356679	0.356577	0.356476	0	0.0558262	0.0593788	0.0629314	0.066484	0.0700365	0.0733861	0.0766342	0.0797808	0.0828258	0.0857694	0.0886114	0.357491	0.357795	0.358201	0.358506	0.397889	0.429557	0.467113	0.513601	0.512383	0.466707	0.429253	0.39728	0.361754	0.397178	0.429456	0.467824	0.499188	NaN
	16	0.396265	0.396163	0.396062	0.39596	0.395656	0.395554	0.395453	0.39525	0.395047	0.394742	0.394336	0.394133	0.39393	0.393727	0.393118	0.392306	0.391596	0.374949	0.000101502	0.0559277	0.0594803	0.0630329	0.0665855	0.070138	0.0734876	0.0767357	0.0798823	0.0829273	0.0858709	0.356273	0.393829	0.394539	0.395148	0.421843	0.507613	0.523041	0.545067	0.546184	0.526289	0.511673	0.459805	0.424279	0.396874	0.423772	NaN	NaN	NaN	NaN
	18	0.42164	0.421539	0.421437	0.421234	0.42093	0.420828	0.420727	0.420016	0.419915	0.419712	0.419509	0.419001	0.418189	0.417783	0.417377	0.417073	0.405907	0.37363	0.000203004	0.0560292	0.0595818	0.0631344	0.066687	0.0702395	0.0735891	0.0768372	0.0799838	0.0830288	0.355867	0.388246	0.416768	0.416971	0.44732	0.520706	0.555725	0.575213	0.576228	0.560394	0.545371	0.525579	NaN	NaN	NaN	NaN	NaN	NaN	0.494113	0.496346
	20	0.450365	0.450162	0.449858	0.449756	0.449553	0.44935	0.449249	0.449046	0.448843	0.44864	0.448437	0.448132	0.447929	0.447625	0.447523	0.435343	0.405501	0.373325	0.00091352	0.0561307	0.0596833	0.0632359	0.0667885	0.070341	0.0736906	0.0769387	0.0800853	0.355258	0.383881	0.415043	0.446711	0.487515	0.53177	0.567803	0.592875	0.59663	0.585566	0.575721	NaN	NaN	NaN	NaN	0.450467	0.489241	0.489444	0.489139	NaN	0.49391
	22	0.484775	0.483658	0.483252	0.482643	0.48244	0.481324	0.481019	0.480106	0.479598	0.478989	0.456456	0.456253	0.455644	0.453512	0.453106	0.422046	0.396772	0.362261	0.0526797	0.0562322	0.0597848	0.0633374	0.06689	0.0704425	0.0737921	0.0770402	0.372919	0.404588	0.434328	0.465895	0.515733	0.550751	0.5811	0.606476	0.61622	0.610434	0.602314	0.588611	NaN	NaN	NaN	NaN	0.486094	0.487312	0.486703	0.48579	0.48853	0.492489
	24	0.48173	0.481222	0.480816	0.480207	0.479497	0.479192	0.478583	0.47838	0.477365	0.456862	0.42499	0.424178	0.423975	0.42367	0.423569	0.397787	0.368352	0.0496346	0.0527812	0.0563337	0.0598863	0.0634389	0.0669915	0.0705441	0.0738936	0.365104	0.451685	0.50538	0.521214	0.542935	0.575822	0.599168	0.617235	0.629212	0.629415	0.622716	0.617134	0.601096	NaN	NaN	NaN	NaN	0.483151	0.483861	0.483455	0.483963	0.487008	0.490053
	26	0.477873	0.477568	0.47706	0.476248	0.476045	0.475233	0.474726	0.474624	0.459196	0.429963	0.399107	0.399005	0.398904	0.398802	0.398701	0.369164	0.046691	0.0497361	0.0528827	0.0564352	0.0599878	0.0635404	0.067093	0.0706456	0.355156	0.445392	0.535424	0.551563	0.571965	0.594194	0.613479	0.630227	0.646874	0.645859	0.646265	0.638754	0.626269	NaN	NaN	NaN	NaN	NaN	0.479294	0.480309	0.480715	0.481527	0.483354	0.483557
	28	0.471985	0.471579	0.471275	0.471478	0.470869	0.470767	0.470564	0.467621	0.43443	0.402152	0.369874	0.369773	0.369671	0.36957	0.369468	0.043849	0.0467925	0.0498376	0.0529842	0.0565367	0.0600893	0.0636419	0.0671945	0.350284	0.435749	0.525883	0.577345	0.589017	0.611957	0.627385	0.646772	0.660678	0.66078	0.657937	0.657836	0.65134	NaN	NaN	NaN	NaN	NaN	NaN	0.475538	0.474523	0.474827	0.47635	0.477974	0.477263
	30	0.467418	0.467012	0.466098	0.4662	0.466301	0.466606	0.466809	0.436054	0.406516	0.376675	0.350081	0.34998	0.349878	0.349777	0.349675	0.0439505	0.046894	0.0499391	0.0530857	0.0566382	0.0601908	0.0637434	0.067296	0.423163	0.522127	0.575416	0.61013	0.624036	0.643829	0.658546	0.672249	0.672858	0.671843	NaN	0.669915	NaN	NaN	NaN	NaN	NaN	NaN	NaN	NaN	0.471884	0.471173	0.472087	0.472696	0.472493
	32	0.464373	0.463256	0.461429	0.46214	0.462647	0.462343	0.461937	0.432806	0.402862	0.370788	0.367032	0.366931	0.366829	0.367134	0.388145	0.387942	0.387739	0.38784	0.387637	0.388043	0.388348	0.388449	0.388551	0.499695	0.554608	0.595311	0.629618	0.648904	0.665043	0.677426	0.681283	0.679253	0.676309	0.673975	NaN	NaN	NaN	NaN	NaN	NaN	NaN	NaN	NaN	NaN	NaN	NaN	NaN	NaN
	34	0.460211	0.460617	0.461125	0.462546	0.462241	0.462952	0.463764	0.433922	0.403877	0.392814	0.392915	0.392611	0.392509	0.406821	0.436866	0.436967	0.437069	0.43717	0.437373	0.437475	0.437678	0.437982	0.438287	0.52771	0.58039	0.618656	0.652355	0.668595	0.682806	0.6892	0.687982	0.685851	NaN	NaN	NaN	NaN	NaN	NaN	NaN	NaN	NaN	NaN	NaN	NaN	NaN	NaN	NaN	NaN
	36	0.468128	0.46823	0.468331	0.469245	0.469651	0.469854	0.470158	0.434836	0.414332	0.414535	0.414637	0.414434	0.422858	0.456151	0.507105	0.506902	0.506801	0.507004	0.507308	0.507511	0.50741	0.507714	0.508019	0.557349	0.606882	0.641799	0.671742	0.686561	0.694275	0.695189	NaN	NaN	NaN	NaN	NaN	NaN	NaN	NaN	NaN	NaN	NaN	NaN	NaN	NaN	NaN	NaN	NaN	NaN
	38	0.475741	0.475132	0.475639	0.476451	0.478279	0.478786	0.479091	0.444072	0.444275	0.444174	0.443971	0.447219	0.499086	0.519996	0.538469	0.538165	0.537962	0.537657	0.53786	0.537759	0.538266	0.538875	0.539484	0.586683	0.627284	0.663114	0.689302	0.698437	0.704933	0.707471	NaN	NaN	NaN	NaN	NaN	NaN	NaN	NaN	NaN	NaN	NaN	NaN	NaN	NaN	NaN	NaN	NaN	NaN
	40	0.488429	0.48782	0.487921	0.488733	0.49056	0.491271	0.492083	0.491474	0.491677	0.491372	0.490966	0.516037	0.536439	0.553898	0.571864	0.571661	0.570646	0.570138	0.569732	0.569225	0.569428	0.569935	0.570849	0.616626	0.651949	0.68179	0.704629	0.709602	0.714677	NaN	NaN	NaN	NaN	NaN	NaN	NaN	NaN	NaN	NaN	NaN	NaN	NaN	NaN	NaN	NaN	NaN	NaN	NaN
	42	0.58648	0.586175	0.586074	0.586277	0.587292	0.587698	0.597544	0.598254	0.598559	0.597747	0.597138	0.609622	0.618047	0.625051	0.594397	0.594093	0.593788	0.592976	0.584044	0.583739	0.583435	0.583638	0.603126	0.640276	0.67164	0.693971	0.70341	0.70808	0.711125	NaN	NaN	NaN	NaN	NaN	NaN	NaN	NaN	NaN	NaN	NaN	NaN	NaN	NaN	NaN	NaN	NaN	NaN	NaN
	44	0.651441	0.651137	0.650731	0.650528	0.650223	0.653573	0.663622	0.663825	0.663926	0.663216	0.662201	0.669001	0.674178	0.667174	0.619468	0.618961	0.617337	0.612769	0.603025	0.601705	0.600792	0.6081	0.625254	0.663317	0.689099	0.702091	0.702395	0.704832	0.706862	NaN	NaN	NaN	NaN	NaN	NaN	NaN	NaN	NaN	NaN	NaN	NaN	NaN	NaN	NaN	NaN	NaN	NaN	0.548823
	46	0.702192	0.701583	0.700264	0.69864	0.697422	0.706557	0.714271	0.713561	0.712749	0.71214	0.711328	0.717113	0.719549	0.686663	0.643626	0.642509	0.640378	0.626979	0.616423	0.615205	0.614596	0.634896	0.653167	0.683313	0.705136	0.702903	0.701888	0.701989	0.701685	NaN	NaN	NaN	NaN	NaN	NaN	NaN	NaN	NaN	NaN	NaN	NaN	NaN	NaN	NaN	NaN	NaN	NaN	0.597239
	48	0.74188	0.740763	0.739545	0.738226	0.741981	0.74594	0.750203	0.749086	0.748274	0.74797	0.747665	0.751421	0.732948	0.705644	0.667276	0.665855	0.656415	0.646163	0.630735	0.629314	0.645757	0.662302	0.675193	0.698944	0.706456	0.703309	0.701279	0.700365	0.680775	NaN	NaN	NaN	NaN	NaN	NaN	NaN	NaN	NaN	NaN	NaN	NaN	NaN	NaN	NaN	NaN	0.574097	0.622107	0.635708
	50	0.769082	0.767864	0.767154	0.767966	0.771112	0.774158	0.778015	0.777203	0.776391	0.776188	0.775173	0.768575	0.749594	0.723406	0.687576	0.683009	0.672351	0.66149	0.648092	0.653471	0.669813	0.683719	0.693057	0.70879	0.706253	0.702497	0.700061	0.68849	0.649919	NaN	NaN	NaN	NaN	NaN	NaN	NaN	NaN	NaN	NaN	NaN	NaN	NaN	NaN	NaN	NaN	NaN	NaN	NaN
	52	0.797503	0.795575	0.794255	0.799026	0.802172	0.805319	0.807552	0.805725	0.803898	0.803086	0.802375	0.779639	0.758831	0.732542	0.704222	0.693768	0.687069	0.674787	0.66484	0.678745	0.690317	0.699858	0.711531	0.709196	0.707166	0.703816	0.696914	NaN	NaN	NaN	NaN	NaN	NaN	NaN	NaN	NaN	NaN	NaN	NaN	NaN	NaN	NaN	NaN	NaN	NaN	NaN	NaN	NaN
	54	0.803796	0.801259	0.799939	0.804405	0.808668	0.811815	0.813236	0.811104	0.809988	0.808059	0.805826	0.780857	0.758526	0.731831	0.72432	0.719143	0.710414	0.696711	0.691738	0.703613	0.716301	0.723	0.721275	0.719955	0.71894	0.717418	NaN	NaN	NaN	NaN	NaN	NaN	NaN	NaN	NaN	NaN	NaN	NaN	NaN	NaN	NaN	NaN	NaN	NaN	NaN	NaN	NaN	NaN
	56	0.80948	0.808262	0.806638	0.8108	0.816585	0.820646	0.823792	0.822371	0.820544	0.81821	0.815164	0.786439	0.758729	0.728583	0.736196	0.729598	0.724827	0.719042	0.717316	0.723812	0.729497	0.736399	0.72635	0.725842	0.725233	NaN	NaN	NaN	NaN	NaN	NaN	NaN	NaN	NaN	NaN	NaN	NaN	NaN	NaN	NaN	NaN	NaN	NaN	NaN	NaN	NaN	NaN	NaN
	58	0.812931	0.813337	0.814352	0.82095	0.828461	0.835363	0.838713	0.835769	0.831912	0.827954	0.824909	0.794661	0.759846	0.741271	0.749898	0.741778	0.733861	0.728786	0.727771	0.735993	0.744417	0.744519	0.733354	0.733049	NaN	NaN	NaN	NaN	NaN	NaN	NaN	NaN	NaN	NaN	NaN	NaN	NaN	NaN	NaN	NaN	NaN	NaN	NaN	NaN	0.771315	0.807044	0.813743	0.821965
	60	0.819631	0.825619	0.830085	0.837393	0.847747	0.851908	0.851198	0.842367	0.836175	0.830491	NaN	NaN	NaN	NaN	0.760252	0.753553	0.744925	0.741677	0.740459	0.74868	0.755583	NaN	NaN	NaN	NaN	NaN	NaN	NaN	NaN	NaN	NaN	NaN	NaN	NaN	NaN	NaN	NaN	NaN	NaN	NaN	NaN	NaN	NaN	0.769793	0.798112	0.812322	0.818108	0.827446
	62	0.837799	0.843687	0.847036	0.85272	0.856171	0.859115	0.855156	0.846833	NaN	NaN	NaN	NaN	NaN	NaN	NaN	NaN	NaN	NaN	NaN	NaN	NaN	NaN	NaN	NaN	NaN	NaN	NaN	NaN	NaN	NaN	NaN	NaN	NaN	NaN	NaN	NaN	NaN	NaN	NaN	NaN	NaN	NaN	NaN	NaN	0.797706	0.801766	0.811206	0.8243
	64	0.848762	0.850792	0.849168	0.853532	0.862363	0.86622	0.862566	0.852416	0.843179	0.834551	0.831709	NaN	NaN	NaN	NaN	NaN	NaN	NaN	NaN	NaN	NaN	NaN	NaN	NaN	NaN	NaN	NaN	NaN	NaN	NaN	NaN	NaN	NaN	NaN	NaN	NaN	NaN	NaN	NaN	NaN	NaN	NaN	NaN	NaN	NaN	0.802578	0.817499	0.825924
	66	NaN	0.85201	0.852213	NaN	0.873833	0.87434	0.870382	0.864089	NaN	NaN	NaN	NaN	NaN	NaN	NaN	NaN	NaN	NaN	NaN	NaN	NaN	NaN	NaN	NaN	NaN	NaN	NaN	NaN	NaN	NaN	NaN	NaN	NaN	NaN	NaN	NaN	NaN	NaN	NaN	NaN	NaN	NaN	NaN	NaN	NaN	NaN	NaN	0.847442
	68	NaN	NaN	NaN	0.890479	0.888348	0.884693	0.880938	0.874949	0.878502	NaN	NaN	NaN	NaN	NaN	NaN	NaN	NaN	NaN	NaN	NaN	NaN	NaN	NaN	NaN	NaN	NaN	NaN	NaN	NaN	NaN	NaN	NaN	NaN	0.7635	0.770909	0.78309	0.806537	NaN	NaN	0.853837	NaN	NaN	0.901949	NaN	NaN	NaN	NaN	0.940926
	70	0.943159	0.93108	0.918291	0.907328	0.902456	0.900934	0.897787	0.89322	0.894641	0.90743	NaN	NaN	NaN	NaN	NaN	NaN	NaN	NaN	NaN	NaN	0.936663	0.924076	0.916667	0.906313	0.895351	NaN	NaN	0.788774	0.770097	0.762282	0.762586	0.763703	0.77771	0.783496	NaN	NaN	NaN	0.827852	0.880227	0.871803	0.900122	0.911795	0.918494	0.922046	0.932298	0.933212	0.939708	0.947929
	72	0.96488	0.956456	0.945899	0.937982	0.935242	0.932095	0.930166	0.929557	0.932603	0.941433	0.951177	0.955745	0.957978	0.960617	0.965794	0.969143	0.970361	0.97026	0.969955	0.96691	0.961023	0.953106	0.948234	0.938896	0.92367	0.891697	0.843991	0.803289	0.785627	0.772635	0.778319	0.793138	NaN	NaN	NaN	NaN	NaN	NaN	0.88784	0.898802	0.915144	0.918392	0.928644	NaN	0.926614	0.926512	NaN	NaN
	74	0.99056	0.988023	0.981425	0.976654	0.973609	0.971884	0.970666	0.970158	0.971072	0.973508	0.976756	0.975335	0.976959	0.978685	0.981831	0.983252	0.983963	0.984978	0.984673	0.984369	0.984064	0.984267	0.983455	0.981019	0.970057	0.947117	0.894133	0.852517	0.86216	NaN	NaN	NaN	0.886622	0.898904	0.903268	0.904994	0.903573	0.906212	0.903776	0.918798	0.929253	0.923975	0.928238	NaN	NaN	0.918088	0.907531	0.906922
	76	0.997361	0.995534	0.994214	0.993605	0.991981	0.991778	0.991169	0.990357	0.990459	0.990865	0.990966	0.990154	0.989748	0.990763	0.992489	0.992793	0.991372	0.991271	0.991068	0.990662	0.99259	0.993098	0.993301	0.994417	0.991474	0.987718	0.97229	0.957065	0.928441	0.922757	0.904588	0.92164	0.926208	0.94458	0.974015	0.985891	0.971985	0.96417	0.944478	0.934227	0.95138	0.935952	0.928745	0.942347	0.949046	0.936764	0.932907	0.93179
	78	NaN	NaN	NaN	NaN	NaN	NaN	NaN	NaN	NaN	NaN	NaN	NaN	NaN	NaN	NaN	NaN	NaN	NaN	NaN	NaN	NaN	NaN	NaN	NaN	NaN	NaN	NaN	NaN	NaN	NaN	NaN	NaN	NaN	NaN	NaN	NaN	NaN	NaN	NaN	NaN	NaN	NaN	NaN	NaN	NaN	NaN	NaN	NaN
	80	NaN	NaN	NaN	NaN	NaN	NaN	NaN	NaN	NaN	NaN	NaN	NaN	NaN	NaN	NaN	NaN	NaN	NaN	NaN	NaN	NaN	NaN	NaN	NaN	NaN	NaN	NaN	NaN	NaN	NaN	NaN	NaN	NaN	NaN	NaN	NaN	NaN	NaN	NaN	NaN	NaN	NaN	NaN	NaN	NaN	NaN	NaN	NaN
	82	NaN	NaN	NaN	NaN	NaN	NaN	NaN	NaN	NaN	NaN	NaN	NaN	NaN	NaN	NaN	NaN	NaN	NaN	NaN	NaN	NaN	NaN	NaN	NaN	NaN	NaN	NaN	NaN	NaN	NaN	NaN	NaN	NaN	NaN	NaN	NaN	NaN	NaN	NaN	NaN	NaN	NaN	NaN	NaN	NaN	NaN	NaN	NaN
	84	NaN	NaN	NaN	NaN	NaN	NaN	NaN	NaN	NaN	NaN	NaN	NaN	NaN	NaN	NaN	NaN	NaN	NaN	NaN	NaN	NaN	NaN	NaN	NaN	NaN	NaN	NaN	NaN	NaN	NaN	NaN	NaN	NaN	NaN	NaN	NaN	NaN	NaN	NaN	NaN	NaN	NaN	NaN	NaN	NaN	NaN	NaN	NaN
	86	NaN	NaN	NaN	NaN	NaN	NaN	NaN	NaN	NaN	NaN	NaN	NaN	NaN	NaN	NaN	NaN	NaN	NaN	NaN	NaN	NaN	NaN	NaN	NaN	NaN	NaN	NaN	NaN	NaN	NaN	NaN	NaN	NaN	NaN	NaN	NaN	NaN	NaN	NaN	NaN	NaN	NaN	NaN	NaN	NaN	NaN	NaN	NaN
	88	NaN	NaN	NaN	NaN	NaN	NaN	NaN	NaN	NaN	NaN	NaN	NaN	NaN	NaN	NaN	NaN	NaN	NaN	NaN	NaN	NaN	NaN	NaN	NaN	NaN	NaN	NaN	NaN	NaN	NaN	NaN	NaN	NaN	NaN	NaN	NaN	NaN	NaN	NaN	NaN	NaN	NaN	NaN	NaN	NaN	NaN	NaN	NaN
[truncated: 132 more columns]
